# Supplementary material for: An association analysis between hypertension, dementia, and depression and the phases of pre-sarcopenia to sarcopenia: A cross-sectional analysis
Source: PLoS One. 2021 Jul 22;16(7):e0252784. doi: 10.1371/journal.pone.0252784 (PMC8297796; doi:10.1371/journal.pone.0252784)
Supplement: S1 Dataset — (XLSX) [file pone.0252784.s005.xlsx]

## Sheet: sheet
SEQ_No	SEQ_No	Low muscle	Hand grip strength	Gait speed	Gait speed(m/s)	Maximum hand grip	SMI	Sarcopenia012	Sarcopenia12	Sarcopenia01	Age	Gender (Female)	BMI	Denture	Tooth	Bacterial volume	SDS	SDS over 40	Body height	Body weight	HT	DL	DM	cardio-cerebrovascular disease	CVD	Heart disease	Fall within 1 year	Dementia	Alcohol	Smoking	Gender
1	1	1	0	0	1.23457	28.3	6.12	1	0	1	72	0	20.5	1	0	55.05	25	0	167.2	57.4	0	0	0	0	0	0	0	0	2	2	2
3	3	0	0	0	1.39276	21.5	5.88	0		0	81	1	21.8	1	1	9.87	41	1	149.3	48.5	0	1	0	0	0	0	0	0	1	2	2
7	7	0	1	0	1.02881	17.8	6.78	0		0	77	1	26.1	1	9	38.58	33	0	150.2	58.8	1	1	1	0	0	0	0	0	1	2	1
8	8	0	0	0	1.35501	43.3	7.66	0		0	78	0	22.6	0	28	11.09	32	0	166.7	62.7	0	0	0	0	0	0	1	0	2	2	2
9	9	0	0	0	1.42045	27.6	6.58	0		0	61	1	23.3	0	28	26.06	47	1	153.5	55	0	0	0	0	0	0	0	0	1	2	1
10	10	0	0	0	1.31926	54.1	8.18	0		0	68	0	23.3	0	24	34.97	37	0	169.5	66.8	0	0	0	0	0	0		0	1	2	2
11	11	0	0	0	1.17647	23.2	6.7	0		0	77	1	23.6	1	10	18.9	29	0	144.6	49.3	0	0	0	0	0	0	1	0	1	2	2
12	12	0	0	0	1.38122	29.4	6.55	0		0	65	1	23.2	0	27	67.26	34	0	151.8	53.5	0	0	0	0	0	0		0	1	2	1
13	13	1	0	0	1.24378	22.5	5.27	1	0	1	83	1	20.6	0	28	59.33	44	1	147.7	45	1	0	0	0	0	0	0	0	1	2	2
14	14	0	0	0	1.13636	33.1	7.77	0		0	60	0	23.6	0	29	17.94	48	1	173.5	71.1	0	0	0	0	0	0	0	0	1	2	1
15	15	0	0	0	1.23153	21.3	7.27	0		0	80	1	28.5	1	13	21.21	34	0	147.4	61.9	0	0	0	0	0	0	0	0	1	2	2
16	16	0	0	0	1.3369	31.4	8.93	0		0	66	0	26.7	0	28	63.76	38	0	159.8	68.3	1	0	0	0	0	0	0	0	2	2	1
17	17	0	0	0	1.28866	23.9	6.1	0		0	62	1	23.1	0	25	12.83	45	1	149.9	52	0	0	0	0	0	0	0	0	2	2	2
18	18	0	0	0	1.16009	36	7.78	0		0	78	0	23.6	1	0	21.73	30	0	163.9	63.5	0	0	1	1	0	1	1	1	1	2	2
19	19	0	0	0	1.19617	22.4	6.14	0		0	76	1	23.9	0	27	28.67	31	0	153.2	56	0	1	0	0	0	0	0	0	1	2	1
20	20	0	0	0	1.38889	18.5	6.36	0		0	81	1	18.8	1	20	26.93	34	0	150	42.2	1	0	0	0	0	0	1	0	1	2	2
21	21	0	0	0	1.13122	26.8	7.78	0		0	67	0	23	0	26	16.02	24	0	153.4	54.2	0	0	1	0	0	0	0	0	1	2	2
22	22	0	0	0	1.40449	21.4	5.75	0		0	76	1	23.1	1	4	25.75	32	0	143.8	47.8	1	0	0	0	0	0	0	1	2	2	2
23	23	0	1	0	1.41243	17.6	5.95	0		0	81	1	23.6	0	28	31.53	29	0	152.8	55	0	0	0	0	0	0	0	0	2	2	1
24	24	0	0	0	1.06838	23.5	6.5	0		0	85	1	26.8	1	4	20.27	34	0	152.4	62.2	1	1	0	0	0	0	0	0	1	2	2
25	25	0	0	0	1.42045	46.4	8.63	0		0	70	0	23.8	1	5	118.66	45	1	174.9	72.7	0	0	0	0	0	0	0	0	1	2	1
26	26	0	0	0	1.08696	23.4	6.07	0		0	71	1	22.7	0	27	9.53	46	1	152.9	53.1	0	0	0	1	0	1		0	1	2	2
27	27	0	0	0	1.36612	43.2	8.35	0		0	75	0	25.9	0	28	9.09	27	0	163.8	69.4	1	1	0	0	0	0	0	0	1	2	2
28	28	0	0	0	1.25	23.4	7.86	0		0	74	1	28.1	0	28	100.88	27	0	149.6	62.8	0	1	1	0	0	0	0	0	1	2	1
30	30	0	0	0	1.50602	27.3	6.2	0		0	61	1	19.9	0	29	33.86	23	0	156	48.5	0	0	0	0	0	0	0	0	1	2	2
31	31	0	0	0	1.20192	30.6	8.3	0		0	72	0	24.3	1	8	73.16	48	1	163.2	64.6	0	0	0	0	0	0	0	0	2	2	2
32	32	0	0	0	1.31234	23	6.22	0		0	80	1	24.3	1	0	25.25	41	1	151.1	55.5	0	1	0	0	0	0	1	0	1	2	1
33	33	0	0	0	1.6129	23.9	6.08	0		0	62	1	18.9	0	23	4.34	32	0	165.3	51.7	0	0	0	0	0	0	0	0	1	2	2
34	34	0	0	0	1.26582	41.3	8.68	0		0	67	0	28.2	1	26	80.33	39	0	157.4	69.9	1	0	0	0	0	0	0	0	2	2	1
35	35	1	0	0	1.38122	26.9	5.53	1	0	1	69	1	21.7	0	19	43.19	42	1	152.7	50.6	0	0	0	0	0	0	0	0	2	2	2
36	36	0	0	0	1.02041	21.3	7.74	0		0	82	1	28.2	0	12	11.23	29	0	151.2	64.5	1	0	0	0	0	0	0	0	1	2	1
38	38	0	0	0	1.43266	37.8	8.26	0		0	75	0	25.9	1	13	115.8	43	1	164.3	69.9	0	0	0	0	0	0	3	0	2	2	2
39	39	1	0	0	1.26263	18.9	5.06	1	0	1	86	1	17.3	1	23	46.83	53	1	152.1	40	1	1	0	0	0	0	0	0	1	2	2
40	40	0	0	0	1.3624	22.1	6.11	0		0	67	1	21.8	0	28	11.59	36	0	151.9	50.4	0	0	0	0	0	0	0	0	1	2	1
41	41	0	0	0	1.65017	37.9	7.39	0		0	72	0	22.1	0	27	6.87	23	0	163.7	59.2	0	0	0	0	0	0	0	0	1	2	1
42	42	0	0	0	1.41243	21.4	6.04	0		0	75	1	23	0	28	11.37	25	0	149.5	51.3	0	0	0	0	0	0	0	0	2	2	2
43	43	0	0	0	1.19904	24.4	6.3	0		0	68	1	23.3	0	28	70.2	29	0	147.5	50.7	0	1	0	0	0	0	0	0	1	2	2
44	44	0	0	0	1.07991	44.6	9.07	0		0	72	0	26.3	0	26	44.47	40	1	162.7	69.7	1	0	0	1	0	1	0	0	2	1	1
45	45	0	0	0	1.3624	40.4	9.22	0		0	68	0	27.5	0	23	185.69	31	0	171.4	80.7	1	0	0	0	0	0	0	0	2	2	1
47	47	0	1	1	0.657895	15.1	8.76	0		0	88	1	29.7	1	1	48.3	41	1	133	52.5	0	0	0	0	0	0	0	0	1	2	2
48	48	1	0	0	1.3089	24.1	5.09	1	0	1	72	1	16.6	0	24	9.56	34	0	149.7	37.3	0	0	0	0	0	0	0	0	1	2	2
49	49	0	0	0	1.38889	24.6	5.98	0		0	62	1	21.7	0	28	9.11	39	0	152.5	50.5	0	0	0	0	0	0	0	0	2	2	2
50	50	0	0	0	0.984252	34.9	8.05	0		0	70	0	24.2	1	0	17.24	47	1	156.4	59.1	1	0	0	0	0	0	0	0	2	2	2
51	51	0	0	0	1.09409	34.9	8.26	0		0	77	0	23.6	1	11	19.56	27	0	171.2	69.2	0	0	0	0	0	0	0	0	2	2	2
52	52	0	0	0	1.14155	22.5	5.78	0		0	74	1	23.4	1	23	23.98	46	1	151.1	53.5	0	1	0	0	0	0	0	0	1	2	1
54	54	1	0	0	1.26904	20.3	5.63	1	0	1	70	1	19.5	0	28	29.93	36	0	162.7	51.5	0	0	0	0	0	0	0	0	1	2	2
55	55	0	0	0	0.909091	21.4	6.57	0		0	84	1	24.5	0	24	59.99	49	1	149.1	54.5	1	1	0	0	0	0	0	0	1	2	2
56	56	0	0	0	1.12867	21.3	7.05	0		0	91	1	24.6	1	7	61.08	42	1	147.3	53.3	1	0	1	0	0	0		0	1	2	1
57	57	1	0	0	1.13636	27	5.67	1	0	1	81	1	21.8	0	28	168.89	47	1	149.1	48.4	1	0	0	0	0	0	0	0	1	2	2
58	58	0	0	0	1.34409	28.6	6.5	0		0	68	1	22.4	0	24	181.06	41	1	154.4	53.3	0	0	0	0	0	0	0	0	1	2	1
63	63	1	1	0	1.05042	13.1	5	2	1		79	1	17.5	0	22	46.58	28	0	146.9	37.8	1	0	1	0	0	0	1	0	1	2	1
64	64	0	1	0	0.95057	16.4	5.91	0		0	79	1	19.5	1	7	17.26	34	0	145.5	41.3	1	1	0	1	0	1	0	0	1	2	1
65	65	0	0	0	0.988142	34.2	8.07	0		0	82	0	24.1	1	0	129.47	42	1	153.4	56.8	1	0	0	0	0	0	0	0	2	2	2
66	66	0	0	0	1.16279	21.4	6.03	0		0	76	1	24	1	11	34.02	32	0	151.8	55.3	0	1	0	0	0	0	0	0	1	2	2
67	67	1	0	0	1.42857	21.5	5.6	1	0	1	83	1	21.9	1	0	19.64	31	0	142.1	44.2	0	0	0	0	1	0	0	0	1	2	1
68	68	0	0	0	1.33333	22.5	5.93	0		0	67	1	20.9	0	25	9.39	31	0	153.1	48.9	0	0	0	0	0	0	0	0	2	2	2
69	69	0	0	0	1.21951	37.8	8.15	0		0	68	0	23.2	0	27	17.74	19	0	166.5	64.3	0	0	0	0	0	0	0	0	2	1	2
70	70	1	0	0	0.914077	32.5	6.75	1	0	1	83	0	20.4	1	3	10.17	40	1	159.2	51.8	0	0	0	0	0	0	0	1	1	2	1
71	71	0	0	0	1.28866	25.8	6.13	0		0	79	1	22.6	1	7	8.98	39	0	160.1	58	1	1	0	1	0	1	0	0	1	2	1
72	72	1	0	0	1.29534	22.5	5.19	1	0	1	81	1	18.2	1	0	319.08	38	0	157.7	45.2	0	0	0	0	0	0	0	0	1	2	1
73	73	0	0	0	0.968992	34.1	7.48	0		0	85	0	25.8	1	11	24.49	28	0	163.5	69.1	1	1	0	0	0	0	0	0	2	2	1
74	74	0	0	0	1.35501	35.9	8.36	0		0	81	0	25.6	1	0	10.31	30	0	170.5	74.4	1	0	0	1	0	1	0	0	2	2	1
75	75	0	1	1	0.537057	12.4	6.46	0		0	81	1	24.1	1	0	78.05	36	0	153.9	57	1	1	1	1	1	1	2	0	1	2	2
76	76	1	0	1	0.653595	19	5.15	2	1		87	1	19.1	1	4	23.4	35	0	142.1	38.6	0	0	0	0	0	0	0	0	1	2	2
77	77	0	0	0	1.02669	25.1	7.32	0		0	63	1	22.6	1	3	22.8	25	0	158.1	56.5	0	0	0	0	0	0	0	0	1	2	2
78	78	0	0	0	1.46628	31.6	7.07	0		0	76	0	24.1	1	24	16.75	32	0	168.2	68.3	1	1	0	0	0	0	0	0	1	2	2
80	80	0	0	0	1.49254	26.1	6.47	0		0	75	1	23.5	0	24	8	28	0	148.2	51.6	0	0	0	0	0	0	0	0	1	2	1
81	81	1	0	0	0.948767	27.1	6.97	1	0	1	84	0	27.5	1	4	16.35	30	0	168.5	78	0	0	1	1	0	1	0	1	1	2	2
82	82	1	0	0	1.08696	19.3	5.1	1	0	1	82	1	19.9	1	6	42.06	38	0	148.8	44.1	0	1	0	0	0	0	0	0	1	2	1
83	83	0	0	0	1.23457	26.1	6.84	0		0	63	1	27.5	0	27	53.89	41	1	148.6	60.8	0	0	0	0	0	0	0	0	2	2	2
84	84	0	0	0	1.24688	50	7.88	0		0	64	0	25.5	0	21	44.83	34	0	167.5	71.5	1	0	0	0	0	0	0	0	2	1	1
85	85	0	0	0	1.18203	49.1	9.21	0		0	64	0	28.3	1	21	46.71	25	0	172.2	84	0	0	0	0	0	0	3	0	1	1	1
86	86	0	0	0	1.38122	42.9	8.31	0		0	63	0	24	1	16	18	24	0	159.7	61.2	0	0	0	0	0	0	0	0	2	2	1
87	87	1	1	1	0.410172	14.5	5.07	2	1		80	1	20.4	1	25	61.41	54	1	155.1	49	1	0	0	0	0	0	0	0	1	2	2
88	88	0	0	0	1.14943	40.6	7.39	0		0	82	0	24.4	1	21	21.62	30	0	159.1	61.8	1	1	1	1	1	0	0	0	2	2	1
89	89	1	0	0	1.09409	30.7	4.82	2	1		74	0	15.8	1	0	19.02	53	1	161.1	40.9	0	0	0	0	0	0	1	1	1	1	2
90	90	0	0	0	1.21951	41.4	7.49	0		0	69	0	21.5	1	15	78.01	26	0	167.1	59.9	0	1	1	0	0	0	0	0	1	1	1
91	91	0	0	0	1.23153	24.2	7.08	0		0	72	1	26.9	1	6	25.75	25	0	155	64.7	1	1	0	0	0	0	0	0	1	2	2
92	92	0	0	0	0.980392	18.2	6.01	0		0	73	1	17.3	1	8	26.87	40	1	151.5	39.7	0	1	0	0	1	0		0	1	2	1
93	93	0	0	0	1.02249	22.5	6.67	0		0	66	1	27.8	1	18	10.43	29	0	147.4	60.5	1	0	0	0	0	0	0	0	1	2	2
94	94	0	0	0	0.952381	27.5	7.61	0		0	85	0	24.6	0	19	36.45	33	0	168.5	69.8	0	0	0	0	0	0	2	0	2	2	1
95	95	0	0	1	0.664894	20.3	6.57	0		0	82	1	25.4	1	15	20.24	28	0	150.6	57.6	1	0	0	0	0	0	0	1	1	2	2
96	96	1	0	0	1.20192	21.5	5.65	1	0	1	78	1	18.2	1	0	61.52	35	0	148.8	40.2	1	0	0	0	0	0	0	0	1	2	1
99	99	0	1	0	1.05708	25.9	7.53	0		0	85	0	18.8	1	0	54.51	45	1	158.6	47.2	1	1	0	1	0	1	0	0	1	1	1
100	100	1	0	0	0.990099	21	5.62	1	0	1	79	1	20.8	1	0	31.16	29	0	150.3	47.1	0	0	0	0	0	0	0	0	1	2	2
101	101	1	1	0	1.20773	23.3	6.84	2	1		78	0	22.2	1	13	47.34	37	0	164.4	59.9	1	0	0	0	0	0	0	1	1	2	2
102	102	0	0	0	1.19904	23.9	6.28	0		0	68	1	23.9	0	23	15.43	30	0	158.1	59.8	1	1	0	0	0	0	0	0	1	2	2
103	103	0	0	0	1.0989	47.8	9.03	0		0	70	0	29.1	0	32	101.3	31	0	163.4	77.6	0	0	0	0	0	0	0	0	2	2	1
104	104	1	0	0	0.856164	22.1	5.48	1	0	1	74	1	21.3	1	0	181.78	54	1	144.2	44.3	0	0	0	0	0	0	0	0	1	2	2
105	105	0	0	0	1.5873	47.4	9.5	0		0	67	0	21.2	0	27	12.2	22	0	168.9	60.5	0	0	0	0	0	0	0	0	2	2	2
106	106	0	0	0	1.58228	33.8	7.62	0		0	86	0	22.5	1	15	30.99	26	0	159.2	56.9	0	0	0	0	0	0	0	0	1	1	2
107	107	0	0	0	1.23153	44.6	7.6	0		0	67	0	22.7	0	29	9.74	34	0	172.8	67.8	0	0	0	0	0	0	0	0	2	2	1
108	108	0	0	0	1.71233	44.3	7.48	0		0	65	0	23.1	0	26	44.9	27	0	170.7	67.4	1	0	0	0	0	0	0	0	2	2	2
110	110	1	0	0	1.19048	21.8	5.61	1	0	1	82	1	22.7	1	2	12.44	40	1	149.9	51.1	1	0	0	0	0	0	0	0	1	2	2
113	113	0	0	0	1.34771	23.4	6.14	0		0	69	1	20.5	1	25	22.26	29	0	157.4	50.7	0	0	0	0	0	0	0	0	1	2	1
114	114	0	0	0	0.847458	36.3	7.71	0		0	71	0	23.6	1	0	39.2	34	0	167.8	66.5	0	0	0	0	0	0	0	0	2	2	2
115	115	0	0	0	1.77936	30.9	6.47	0		0	64	1	20.4	0	26	11.43	24	0	157.8	50.9	0	0	0	0	0	0	0	0	2	2	1
119	119	0	0	0	1.10865	35.6	7.36	0		0	77	0	23.5	1	8	28.51	28	0	165.7	64.5	0	0	0	0	0	0	0	0	2	2	2
120	120	0	0	0	1.65563	24.8	6.03	0		0	76	1	23.3	1	1	6.61	30	0	156.1	56.7	1	0	0	0	0	0	0	0	1	2	2
121	121	0	0	0	1.5015	50.4	7.52	0		0	69	0	20.5	1	25	14.27	33	0	178.7	65.6	0	0	1	0	0	0	0	0	1	1	2
122	122	1	0	0	1.37363	23.4	5.29	1	0	1	70	1	19.3	1	13	17.9	48	1	154.4	45.9	0	0	0	1	0	1	0	0	2	2	1
123	123	1	0	0	1.31579	20.8	4.92	1	0	1	68	1	16.4	0	25	88.62	22	0	148.8	36.3	0	0	0	0	1	0	0	0	1	2	1
124	124	0	0	0	1.07759	42	8.15	0		0	78	0	26.5	1	11	44.56	44	1	163.2	70.6	1	1	0	1	1	1	0	0	1	2	2
125	125	0	0	0	1.18765	19.1	6.05	0		0	80	1	21.8	1	15	8.64	35	0	153.2	51.2	0	0	0	0	0	0	0	0	2	2	1
126	126	0	0	0	1.40056	26.9	6.56	0		0	68	1	23	1	9	16.62	40	1	159.6	58.7	0	0	0	1	0	1	0	0	2	2	1
127	127	1	0	0	1.15473	19	5.59	1	0	1	90	1	21	1	0	9.7	33	0	141.5	42.1	1	0	0	0	0	0	0	0	1	2	2
128	128	1	0	0	1.25628	36.6	6.79	1	0	1	67	0	21	0	26	13.43	30	0	172.5	62.5	1	1	0	0	0	0	0	0	1	2	2
129	129	0	0	0	1.06157	31.6	8.18	0		0	73	0	24.8	0	26	7.11	33	0	166.6	68.7	0	0	0	0	0	0	0	0	1	2	2
130	130	0	0	0	1.11111	21.4	6.79	0		0	69	1	24.1	0	22	10	38	0	147.6	52.4	0	0	0	0	0	0	0	0	1	2	1
131	131	1	0	0	1.37363	21.1	5.65	1	0	1	85	1	22.8	1	2	53.87	33	0	147	49.3	1	1	0	0	0	0	0	0	1	2	1
132	132	1	1	0	0.948767	16.6	5.2	2	1		87	1	22.3	1	0	7.45	28	0	141.4	44.5	0	0	0	0	0	0	0	1	1	2	1
133	133	0	0	0	1.17925	22.5	5.85	0		0	65	1	19.1	0	25	9.08	40	1	153	44.6	0	0	0	0	0	0	0	0	1	2	2
134	134	0	0	0	1.45349	23.8	6.22	0		0	68	1	23	1	4	9.02	36	0	155.3	55.4	0	0	0	0	0	0	0	0	2	2	2
136	136	0	0	0	1.21951	41.3	7.6	0		0	75	0	22.7	1	17	25.23	49	1	152.6	52.9	0	0	0	1	1	0	0	0	1	2	2
137	137	0	0	0	1.12613	20.8	6.1	0		0	76	1	22.6	0	23	108.47	35	0	150.4	51.2	1	1	0	0	0	0	0	0	1	2	2
139	139	0	0	0	1.21359	22	6.18	0		0	64	1	21.2	1	15	8.26	29	0	155.8	51.5	0	1	0	0	0	0	0	0	1	2	2
140	140	0	0	0	1.37363	43.3	8.06	0		0	67	0	25.3	0	25	30.43	35	0	171.1	74	1	0	1	0	0	0	1	0	2	2	1
141	141	0	0	0	0.988142	23	5.83	0		0	81	1	21.4	1	21	94.32	42	1	144.1	44.4	0	1	1	1	0	1	0	0	1	2	2
142	142	0	0	0	1.26904	33.7	7.66	0		0	77	0	24.4	1	14	31.05	40	1	162.8	64.6	1	0	0	0	0	0	1	0	2	2	1
143	143	0	0	0	0.856164	18.1	5.89	0		0	74	1	21.4	0	31	17.37	39	0	153.1	50.1	0	1	0	0	0	0		0	1	2	2
144	144	1	0	0	1.0989	21.4	5.65	1	0	1	86	1	23.6	1	4	11.84	49	1	148.2	51.8	1	1	0	0	0	0	0	1	1	2	2
145	145	0	0	0	1.3624	27.2	6.02	0		0	60	1	21.6	1	23	46.58	24	0	150.8	49.2	0	0	0	0	0	0	0	0	2	2	1
153	153	0	0	0	1.27877	23.9	6.81	0		0	74	1	23.2	1	21	75.42	38	0	151.8	53.4	0	0	0	0	0	0	0	0	1	2	1
154	154	0	0	0	1.1655	35.1	7.24	0		0	79	0	22.8	1	5	11.79	43	1	169.1	65.3	0	1	0	0	0	0	3	0	1	2	1
155	155	1	0	0	1.88679	22.1	5.51	1	0	1	73	1	18.3	1	10	32.9	32	0	150.6	41.4	0	0	0	0	0	0	0	0	2	2	2
156	156	0	0	0	0.957854	32.5	7.63	0		0	80	0	23	0	23	30.78	27	0	153.6	54.2	1	1	1	0	0	0	0	1	1	2	2
157	157	0	0	0	1.05263	20.8	5.94	0		0	80	1	28.1	1	0	8.76	31	0	145.7	59.7	1	1	0	0	0	0	0	0	1	2	2
159	159	1	1	0	0.84317	15.8	5.42	2	1		77	1	20.3	0	22	22.96	50	1	137.2	38.3	1	1	1	1	0	1	1	0	1	2	2
161	161	0	0	0	0.813008	39.4	7.24	0		0	81	0	24.2	0	17	66.12	36	0	171.5	71.1	1	0	0	0	0	0	0	0	1	2	2
162	162	0	0	1	0.459559	34.9	8.19	0		0	82	0	27.3	1	0	39.73	45	1	163.5	72.9	1	0	0	0	0	0	0	0	1	2	2
163	163	1	0	0	1.3369	25.4	5.62	1	0	1	83	1	19.6	1	0	8.11	34	0	153.2	46	0	1	0	0	0	0	0	0	1	2	2
164	164	0	1	1	0.70028	5.6	5.88	0		0	84	1	24.5	1	0	39.18	38	0	143.5	50.5	0	1	0	0	0	0	2	0	1	2	2
165	165	0	0	0	1.1655	22.5	7.36	0		0	67	1	31.1	1	10	68.92	34	0	143.7	64.2	0	0	0	0	0	0	0	0	1	2	2
166	166	0	0	0	1.37363	38.7	7.72	0		0	76	0	23.1	0	21	140.6	29	0	161.4	60.1	1	0	0	0	0	0	0	0	1	2	2
167	167	0	0	0	1.3089	31.4	7.01	0		0	74	0	21.1	0	22	9.73	38	0	166.4	58.4	0	0	0	0	0	0	0	0	1	2	1
169	169	0	1	0	0.851789	25.9	7.91	0		0	86	0	25.3	1	0	51.88	26	0	150.4	57.3	1	0	0	0	0	0	0	1	1	2	2
170	170	0	1	1	0.740741	17.8	6.47	0		0	83	1	25.9	1	0	30.88	26	0	146.1	55.2	1	1	0	0	0	0	0	1	1	2	1
171	171	0	0	1	0.789889	19.6	6.05	0		0	85	1	23.2	1	10	23.56	33	0	149.4	51.8	0	0	0	0	0	0	0	0	1	2	2
172	172	1	0	0	1.04384	35	6.89	1	0	1	84	0	22.2	1	20	75.7	33	0	169.1	63.6	1	1	1	0	0	0	0	1	1	2	1
173	173	0	0	0	1.27877	19.3	7.07	0		0	68	1	27.9	1	0	11.85	40	1	143.2	57.3	0	0	0	0	0	0	0	0	2	2	2
174	174	0	0	0	1.08696	23.1	7.21	0		0	69	1	28.6	1	5	27.01	49	1	150.4	64.6	0	0	0	0	0	0	1	0	1	2	2
175	175	0	0	0	1.28205	25.6	6.19	0		0	65	1	22.1	0	24	53.5	44	1	164.3	59.6	0	0	0	0	0	0	0	0	1	2	2
176	176	0	0	0	1.29199	39.9	8.02	0		0	65	0	25.5	0	25	20.71	43	1	169.3	73	0	0	0	0	0	0	0	0	1	2	2
177	177	0	0	1	0.765697	22	7.49	0		0	77	1	32.3	1	6	302.95	26	0	142.9	65.9	1	1	1	0	0	0	0	0	1	2	2
178	178	1	0	0	1.03093	26.8	6.76	1	0	1	80	0	19.6	0	29	9.31	42	1	159.5	49.8	1	0	1	0	0	0	0	1	1	2	2
179	179	0	0	0	0.862069	41.3	8.38	0		0	78	0	24.2	0	19	33.86	36	0	168.5	68.7	1	0	0	1	0	1	0	0	1	2	1
180	180	0	0	0	1.20773	22.3	6.24	0		0	74	1	25.8	1	10	8.88	38	0	149.3	57.4	1	0	0	0	0	0	0	0	1	2	1
181	181	0	0	1	0.653595	21.5	6.76	0		0	85	1	29.6	1	2	149.32	25	0	144.9	62.2	1	0	0	0	0	0	0	0	1	2	2
182	182	0	0	0	0.914077	36	8.94	0		0	71	0	28.2	1	0	61.67	30	0	164.9	76.8	0	0	0	0	0	0	0	0	1	1	2
183	183	0	0	0	0.978474	28.1	9.18	0		0	78	0	30.4	1	17	190.3	32	0	155.9	73.9	1	0	0	0	0	0	0	0	2	1	2
184	184	0	0	0	1.17096	39.5	7.89	0		0	66	0	23.7	0	16	165.81	34	0	167	66	0	0	0	0	0	0	0	0	2	1	2
185	185	0	0	0	1.5873	33.5	7.48	0		0	64	1	26.9	0	17	9.97	34	0	156.8	66.1	0	0	0	0	0	0	1	0	1	2	2
186	186	0	0	0	1.2987	21.1	6.82	0		0	76	1	23.1	0	27	14.03	33	0	150.3	52.1	1	0	0	0	0	0	0	0	2	2	2
187	187	0	0	0	0.914077	19.4	5.97	0		0	86	1	22.6	1	16	35.99	59	1	145.3	47.8	1	1	0	0	0	0	0	0	1	2	1
188	188	1	0	1	0.665779	22.4	5.6	2	1		80	1	19.8	1	11	7.63	29	0	147	42.8	1	0	0	1	0	1	0	0	1	2	2
189	189	0	0	0	1.26263	34.1	6.02	0		0	67	1	21.6	0	18	30.7	42	1	159.4	54.9	0	0	0	0	0	0	0	0	2	2	1
190	190	0	0	0	0.931099	19.6	6.68	0		0	72	1	24	1	2	8.3	31	0	146.8	51.8	0	0	0	0	0	0	2	1	1	2	1
191	191	0	0	0	1.14679	25.2	6.96	0		0	74	1	25.7	1	18	28.52	24	0	148.3	56.6	1	0	0	1	0	1	0	0	1	2	2
193	193	0	0	0	1.01833	27.7	7.15	0		0	69	1	25.7	1	14	9.34	27	0	143.9	53.3	1	1	0	0	0	0	2	0	1	2	2
194	194	0	0	0	1.21359	20.3	5.76	0		0	77	1	24.2	0	15	10.88	29	0	149.1	53.8	0	0	0	0	0	0	0	0	1	2	1
196	196	0	0	0	1.26904	20.7	5.91	0		0	66	1	21.7	0	22	9.82	40	1	154.5	51.9	1	1	0	0	0	0		0	1	2	2
197	197	0	0	0	1.24069	42.4	7.71	0		0	66	0	22.4	0	27	81.59	30	0	167	62.6	0	0	0	0	0	0	0	0	2	2	2
198	198	0	0	0	1.12867	25.9	8.62	0		0	60	1	34.7	1	6	11.16	49	1	150	78.1	0	0	0	0	0	0	0	0	1	2	1
199	199	0	0	0	0.980392	43.5	7.06	0		0	66	0	21.5	0	19	15.76	36	0	177	67.5	0	0	0	0	0	0	0	0	2	1	2
200	200	0	0	0	1.35135	26.1	7.1	0		0	70	1	23.6	1	0	15.42	36	0	153.4	55.5	1	1	0	0	0	0	1	0	1	2	2
201	201	0	0	0	1.31234	47.2	9.3	0		0	76	0	25	1	31	10.39	22	0	162.6	66	0	0	0	0	0	0	0	0	2	2	2
202	202	0	0	0	1.22249	27.5	6.05	0		0	73	1	19.2	1	22	15.93	40	1	159	48.6	0	0	0	0	0	0	0	0	1	2	1
203	203	0	0	0	1.39665	24.8	6.06	0		0	74	1	23	1	1	8.13	27	0	147	49.6	0	0	0	0	0	0	1	0	1	2	2
204	204	1	0	0	1.40056	35	6.02	1	0	1	62	0	16.8	0	23	10.06	39	0	172.4	49.8	0	0	0	0	0	0	0	0	2	2	1
205	205	0	0	1	0.703235	22	6.67	0		0	73	1	23.5	1	0	51.39	37	0	141.7	47.1	1	0	0	0	0	0	5	0	1	2	1
206	206	1	0	0	0.912409	33.2	6.52	1	0	1	81	0	18.9	0	18	16.55	27	0	167.1	52.8	1	0	0	0	0	0	2	0	2	2	2
207	207	0	0	0	1.21359	23.1	6.3	0		0	66	1	22.3	1	18	16.83	37	0	150.1	50.2	1	0	0	0	0	0	0	0	1	2	2
209	209	0	0	0	1.37363	22.7	6.19	0		0	74	1	21.8	0	24	34.11	37	0	157.2	53.8	1	1	0	0	0	0	0	0	1	2	1
210	210	0	0	0	0.912409	22.5	6.35	0		0	70	1	24.1	1	0	17.2	45	1	143.6	49.7	0	0	0	0	0	0	0	0	1	2	2
211	211	0	0	0	1.34771	39.4	7.99	0		0	72	0	23.9	1	0	6.38	30	0	160.2	61.3	1	0	0	1	0	1	0	0	2	2	2
212	212	0	0	0	1.17647	31.6	7.63	0		0	78	0	22.7	0	27	30.13	28	0	157.8	56.5	0	0	0	1	0	1	1	0	2	2	1
213	213	0	0	0	1.39276	22.1	6.46	0		0	68	1	24.9	0	28	9.92	28	0	140.8	49.3	0	0	0	0	0	0	0	1	2	2	2
214	214	0	0	0	1.31579	19.4	7.52	0		0	69	1	30.6	0	28	44.14	37	0	156.4	74.9	0	0	0	0	0	0	1	0	1	2	2
215	215	0	0	0	1.60256	26.8	6.96	0		0	70	1	22.7	0	25	13.73	39	0	158.1	56.8	1	0	0	0	0	0	0	0	1	2	2
216	216	0	0	0	1.1655	29.3	6.78	0		0	64	1	21.5	1	0	8.06	31	0	146.2	45.9	1	0	0	0	0	0	0	0	1	2	1
217	217	1	0	0	1.0846	28	6.41	1	0	1	79	0	19.6	1	0	5.59	35	0	162.9	51.9	0	0	0	0	0	0	0	0	2	2	2
218	218	1	0	0	1.02249	35	6.92	1	0	1	89	0	20.7	1	6	7.66	26	0	166.1	57.2	1	1	0	1	0	1	0	1	2	2	1
219	219	0	0	0	1.43266	30.4	7.09	0		0	77	1	26.5	1	4	25.3	27	0	154.8	63.4	0	0	0	0	0	0	0	0	1	1	2
220	220	0	0	0	1.07759	19.6	6.37	0		0	88	1	24.6	1	0	8.93	37	0	145.6	52.1	1	1	0	1	0	1	0	0	1	2	2
221	221	1	0	0	1.35135	25.4	5.63	1	0	1	61	1	18.8	0	26	10.31	38	0	163.8	50.4	0	0	0	0	0	0	0	0	1	2	2
222	222	0	0	0	1.22549	44.8	7.42	0		0	63	0	21.1	0	28	29.74	31	0	172.4	62.8	0	0	0	0	0	0	0	0	1	2	1
223	223	1	0	0	0.965251	18.5	5.19	1	0	1	89	1	15.7	1	1	32.46	34	0	150.1	35.4	0	0	0	0	0	0	0	1	2	2	2
224	224	0	0	0	1.05485	31.9	7.21	0		0	73	0	23.5	1	14	12.63	40	1	161	60.8	0	0	0	0	0	0	0	0	1	2	1
225	225	0	0	0	1.24069	26.1	7.96	0		0	87	0	24	1	22	20.36	31	0	165.1	65.4	1	1	1	0	0	0	1	0	2	2	1
226	226	0	0	0	0.859107	18.8	12.38	0		0	84	1	36.4	0	25	30.66	31	0	142.7	74.2	1	1	0	0	0	0	0	0	1	2	2
227	227	1	0	0	1.36986	22.1	5.41	1	0	1	76	1	22.2	1	6	24.58	27	0	150.1	50.1	0	1	0	0	0	0	0	0	1	2	1
229	229	0	0	1	0.761035	29.7	5.73	0		0	89	1	21.1	1	0	27.57	52	1	136.7	39.5	1	1	0	0	0	0	24	0	1	2	1
230	230	0	0	0	0.94697	36.9	7.69	0		0	77	0	20.4	0	14	42.91	42	1	161.7	53.3	1	0	0	0	0	0	0	0	1	2	2
231	231	0	0	0	0.878735	21.5	6.2	0		0	86	1	20	1	2	75.13	31	0	142.5	40.6	1	0	0	0	0	0	0	0	1	2	2
232	232	0	0	0	1.19904	23.8	6.73	0		0	70	1	26.5	1	22	55.77	44	1	147.8	57.9	1	0	0	0	0	0	0	1	1	2	1
233	233	0	0	0	1.55763	45.7	9.12	0		0	65	0	26.2	0	26	35.31	33	0	159.8	66.8	0	0	0	0	0	0	0	0	1	2	2
234	234	0	0	0	1.45773	29.9	7.68	0		0	60	1	27.1	1	6	67.61	20	0	161.4	70.6	0	0	0	0	0	0	0	0	2	2	1
235	235	0	0	0	1.36986	27.9	7.37	0		0	76	1	28	1	26	45.32	40	1	148.3	61.6	1	1	1	0	0	0	0	0	1	2	2
236	236	0	0	0	1.68919	27.7	6.38	0		0	68	1	23.5	0	20	15.38	34	0	155.9	57.2	0	1	0	0	0	0	0	0	1	2	1
237	237	1	1	0	1.45349	16.9	5.24	2	1		75	1	19.9	1	17	34.74	59	1	153.8	47	0	0	0	0	0	0	0	0	1	2	2
238	238	0	0	0	1.74825	35.3	7.03	0		0	77	0	18.6	0	28	98.92	35	0	156	45.3	0	0	0	0	0	0	0	0	1	2	1
239	239	0	0	0	1.3369	27.3	6.05	0		0	80	1	22.6	1	0	60.65	31	0	155.9	54.9	0	1	0	0	0	0	0	1	2	2	1
240	240	0	0	0	1.16279	39.1	8.55	0		0	74	0	23.7	0	26	99.06	32	0	164.4	64	0	0	0	0	0	0	0	0	1	2	1
241	241	0	0	0	1.25313	29.9	7.76	0		0	88	0	22.8	0	8	12.16	28	0	156.5	55.8	1	1	1	0	0	0	0	1	2	2	2
242	242	0	1	0	0.963391	14.9	9.02	0		0	87	1	26	1	0	48.51	42	1	148.5	57.4	1	0	0	1	0	1	1	0	1	2	2
243	243	1	0	0	1.25313	18.7	5.31	1	0	1	82	1	19.3	0	26	68.4	47	1	154.7	46.3	0	0	0	0	0	0	0	1	1	2	2
244	244	1	0	0	1.24688	19.3	5.62	1	0	1	79	1	22.8	1	23	13.36	32	0	147.9	49.8	1	0	1	0	0	0	0	0	1	2	1
245	245	0	0	0	0.884956	22.3	6.81	0		0	65	1	32.3	0	9	84.9	25	0	159.8	82.4	1	0	1	0	0	0	1	0	1	2	2
246	246	0	0	0	1.20773	46.7	8.32	0		0	70	0	23.1	1	13	62.79	27	0	170.2	67	1	0	0	0	0	0	0	0	1	2	2
247	247	0	1	0	0.94518	17.5	5.79	0		0	80	1	22.8	1	20	215.82	24	0	142.2	46.2	1	0	0	0	0	0	0	0	1	2	2
248	248	0	1	0	1.07759	16.7	5.86	0		0	79	1	25.3	1	23	233.17	24	0	147.2	54.8	1	0	0	0	0	0	0	0	2	2	2
249	249	0	0	0	0.897666	26.7	7.26	0		0	91	0	18.1	1	21	158.11	33	0	157.5	45	0	0	0	0	0	0	0	1	2	2	2
250	250	0	0	0	0.886525	27.5	6.15	0		0	80	1	24.3	1	13	79.47	25	0	153	56.9	1	0	0	1	0	1	0	0	2	2	2
251	251	1	1	0	0.954198	20.1	6.51	2	1		92	0	22.3	0	22	78.78	43	1	155.8	54.1	1	0	1	1	0	1	0	1	1	2	2
252	252	0	0	0	1.26904	23	6.67	0		0	73	1	23.5	1	8	5.86	33	0	141.2	46.9	1	0	0	0	0	0	0	0	1	2	2
253	253	1	0	0	1.20773	18.4	4.9	1	0	1	76	1	19.5	1	24	30.98	32	0	142.2	39.5	0	0	0	0	0	0	0	0	1	2	2
254	254	0	0	1	0.664894	24.1	7.07	0		0	83	1	25.3	1	0	34.58	29	0	154.1	60	0	0	0	0	0	0	0	0	1	2	2
255	255	0	0	0	1.26263	30	7.12	0		0	80	0	23.4	1	21	56.76	21	0	161.6	61	0	1	0	0	0	0	0	0	1	2	2
256	256	0	0	0	0.919118	24.9	6.89	0		0	91	1	24.6	1	0	74.48	29	0	159.4	62.4	1	1	0	1	0	1	0	0	1	2	1
257	257	0	0	0	1.33333	34.6	7.75	0		0	83	0	24	0	27	93.79	29	0	164.6	64.9	1	0	1	0	0	0	0	0	1	2	2
258	258	0	0	0	0.931099	25.6	7.16	0		0	86	1	31.4	1	1	104.25	24	0	151.8	72.3	0	0	1	0	0	0	0	0	1	2	2
259	259	0	0	0	1.3369	23.1	6.89	0		0	69	1	25.4	0	31	26.01	23	0	136.8	47.6	1	0	0	0	0	0	0	0	1	2	2
260	260	0	0	0	0.856164	19.4	8.24	0		0	84	1	31.1	1	0	112.03	37	0	149	69	0	0	0	0	0	0	3	1	1	2	1
261	261	0	0	0	1.30548	39.1	7.04	0		0	70	0	20.3	1	16	18.43	31	0	162.6	53.7	1	0	1	0	0	0	0	0	2	2	2
262	262	0	0	0	1.21065	21.8	6.67	0		0	65	1	19.5	1	24	23.31	31	0	151.9	45.1	0	0	0	0	0	0	0	0	1	2	1
263	263	1	0	0	1.51515	35.3	6.84	1	0	1	70	0	20.8	0	24	16.03	32	0	158.1	52.1	0	0	1	0	0	0	0	0	1	2	2
264	264	0	0	0	1.0661	34	8.02	0		0	81	0	24.5	1	22	186.89	42	1	166.4	67.7	1	0	0	1	0	1	0	0	2	2	1
265	265	0	0	0	1.43678	34.9	7.79	0		0	67	0	24.1	0	27	22.81	38	0	168.4	68.3	0	0	0	0	0	0	0	0	1	2	2
266	266	1	0	0	1.14679	33.4	6.64	1	0	1	72	0	21.5	1	2	130.14	35	0	159.5	54.8	0	0	0	0	0	0	0	0	1	1	2
267	267	0	0	0	1.49254	20.8	5.75	0		0	81	1	22	0	27	69.26	33	0	158.3	55.1	0	0	0	0	0	0	0	0	2	2	2
268	268	1	0	0	1.17096	34.7	6.75	1	0	1	91	0	23.4	1	0	253.84	24	0	156.8	57.5	1	0	0	1	1	0	0	0	1	2	1
269	269	0	0	0	1.43678	45.9	7.54	0		0	67	0	23.6	0	29	21.14	33	0	163.3	62.9	1	0	0	0	0	0	0	0	1	2	2
270	270	1	0	0	1.02669	19	5.02	1	0	1	89	1	22.5	1	15	167.77	44	1	133.9	40.4	0	0	0	0	0	0	0	1	2	2	2
271	271	0	0	0	1.66113	39.1	8.21	0		0	77	0	24.4	1	22	121.68	29	0	163	64.8	1	0	0	0	0	0	0	0	1	2	2
272	272	0	0	0	1.21655	22.5	6.04	0		0	75	1	21.5	1	0	417.36	61	1	151.1	49.2	0	1	0	0	0	0	0	1	2	2	1
273	273	0	0	0	1.34048	21.5	5.9	0		0	79	1	19.2	1	0	30.21	39	0	143.2	39.4	0	0	0	0	0	0	0	0	1	2	2
274	274	1	0	0	1.27877	21.8	5.47	1	0	1	79	1	21	1	0	19.18	32	0	150.5	47.6	1	0	0	0	0	0	0	0	1	2	2
275	275	1	0	0	1.47929	20.7	5.66	1	0	1	68	1	20	0	30	42.83	42	1	154.5	47.7	0	0	0	0	0	0	0	0	1	2	2
276	276	0	0	0	1.51976	38.5	7.49	0		0	66	0	23.9	0	23	105.75	36	0	163	63.5	1	0	0	0	0	0	0	0	1	2	2
277	277	0	0	0	1.66667	30.6	6.13	0		0	61	1	22	1	2	13.12	41	1	156.4	53.9	0	0	0	0	0	0	0	0	1	2	2
278	278	1	1	0	1.23457	17.5	4.91	2	1		86	1	20	1	5	60.12	23	0	145.5	42.4	0	0	0	0	0	0	0	0	1	2	1
279	279	1	0	0	1.40449	25.3	5.34	1	0	1	74	1	19.4	0	22	112.61	28	0	153	45.4	0	0	0	0	0	0	0	0	1	2	1
280	280	1	0	0	1.4245	33.7	6.38	1	0	1	68	0	19.3	0	28	39.29	38	0	160.8	50	0	0	0	0	0	0	0	0	1	2	2
282	282	0	0	0	1.24378	40	7.75	0		0	67	0	26	0	23	39.1	37	0	162.2	68.3	0	0	0	0	0	0	0	0	2	1	1
283	283	0	0	0	1.21655	24.5	7.1	0		0	65	1	23.1	0	20	125.44	28	0	151.5	53	0	0	0	0	0	0	0	0	2	2	2
284	284	0	0	0	1.30208	33.1	8.51	0		0	67	0	22.5	1	12	18.62	36	0	157.1	55.5	1	0	0	0	0	0	0	0	1	2	2
285	285	0	0	0	1.40056	22.3	6.45	0		0	74	1	22.9	0	28	52.58	36	0	145.7	48.7	0	1	0	0	0	0	0	0	2	2	1
286	286	1	0	0	1.20773	26.9	5.25	1	0	1	81	1	19.6	1	15	35.07	42	1	156.2	47.9	1	1	0	0	0	0	0	0	1	2	2
287	287	1	0	0	1.22249	19.8	5.52	1	0	1	80	1	22.1	1	6	44.89	31	0	142.5	44.8	1	1	0	0	0	0	0	1	1	2	2
288	288	0	0	0	1.59236	51.4	8.74	0		0	60	0	25.1	0	25	13.53	35	0	162.9	66.5	0	0	0	0	0	0	0	0	2	2	2
289	289	0	0	0	1.4245	42.4	7.32	0		0	69	0	21.7	0	28	40.82	36	0	162.8	57.6	1	0	0	0	0	0	0	0	2	2	2
291	291	0	0	0	1.47493	21.8	5.9	0		0	78	1	21.8	0	27	114.49	37	0	150.2	49.2	1	0	0	0	0	0	0	0	2	2	1
292	292	1	0	0	1.46199	30	5.65	1	0	1	83	1	21.3	0	21	37.25	38	0	161.3	55.5	1	0	0	0	0	0	0	0	1	2	2
293	293	0	0	0	1.07759	19.7	7.2	0		0	85	1	26.3	1	10	125.12	34	0	142.9	53.8	1	0	0	0	0	0	0	0	1	2	2
294	294	0	0	0	1.25945	24.4	7.24	0		0	73	1	27.7	1	4	82.34	37	0	143.9	57.4	1	0	0	0	0	0	0	0	2	2	2
295	295	0	0	0	1.06383	31.9	7.38	0		0	80	0	20.6	0	32	67.19	35	0	165.9	56.6	0	0	0	0	0	0	0	1	1	2	2
296	296	1	0	0	1.4881	20.4	5.1	1	0	1	78	1	16.5	1	6	26.66	44	1	154.6	39.5	0	0	0	0	0	0	0	0	1	2	2
298	298	0	0	0	1.32979	27.6	5.97	0		0	74	1	21.4	0	28	160.06	35	0	149.2	47.6	0	1	0	0	0	0	0	0	1	2	1
299	299	1	0	0	1.52905	32.9	5.59	1	0	1	74	1	21.8	1	13	59.62	28	0	163.2	58.1	0	0	0	0	0	0	0	0	1	2	1
300	300	0	0	0	1.26263	20.8	6.17	0		0	76	1	21.9	1	4	58.86	47	1	151.7	50.5	1	1	0	0	0	0	0	1	1	2	2
301	301	0	1	0	0.853242	16.1	6.5	0		0	80	1	22	1	11	42.34	39	0	140.3	43.3	1	0	1	0	0	0	0	0	1	2	1
302	302	1	0	0	1.07527	25.2	5.64	1	0	1	79	1	20.9	1	1	28.35	35	0	153.5	49.3	1	0	1	0	0	0	0	0	1	2	2
303	303	0	0	0	1.40056	22.1	6.05	0		0	79	1	20.6	1	13	353.83	54	1	151	47	0	0	0	0	0	0	0	0	1	2	1
304	304	0	0	0	0.894454	25.9	6.57	0		0	82	1	25.8	1	7	205.02	27	0	150.1	58.1	0	0	0	0	0	0	0	1	1	2	2
305	305	0	1	0	1.09649	17.9	5.84	0		0	84	1	21.8	1	13	60.5	24	0	143.9	45.2	1	0	0	0	0	0	0	0	1	2	2
306	306	0	0	0	1.38504	21	6.43	0		0	82	1	26	0	5	19.79	34	0	152.7	60.7	1	1	0	0	0	0	0	1	1	2	2
307	307	0	0	1	0.537057	22.1	7.89	0		0	88	1	31.5	1	0	177.1	38	0	149.8	70.6	1	0	0	0	0	0	0	0	1	2	1
308	308	0	1	1	0.653595	17.8	6.53	0		0	85	1	26.6	0	0	23.72	29	0	147	57.4	1	0	0	0	0	0	2	0	1	2	2
309	309	1	0	0	1.35501	29.3	6.71	1	0	1	71	0	20.5	1	5	20.7	33	0	153.4	48.2	1	0	1	0	0	0		0	1	2	2
310	310	0	0	0	0.972763	18.6	6.39	0		0	88	1	22.1	1	0	11.72	32	0	149.1	49.1	0	1	0	1	0	1	0	1	2	1	2
312	312	0	0	0	1.44928	40	7.18	0		0	68	0	21.3	1	24	50.82	45	1	175.5	65.7	0	0	0	0	0	0	0	0	1	2	1
313	313	0	0	0	0.94697	21	8.04	0		0	80	1	28.7	1	15	30.74	34	0	150	64.5	1	1	0	0	0	0	10	0	2	2	2
314	314	0	0	0	1.06157	22.5	6.44	0		0	83	1	24	1	0	45.88	20	0	131.9	41.8	0	0	0	0	0	0	0	0	1	2	2
315	315	0	1	0	1.02669	16.4	6.38	0		0	82	1	24.4	1	0	18.44	29	0	130.1	41.3	0	0	0	0	0	0	0	0	1	2	2
316	316	0	0	0	1.12108	29.7	7.85	0		0	85	0	23	0	6	24.28	45	1	158.4	57.6	1	0	0	0	0	0	0	0	1	2	2
317	317	0	0	1	0.694444	18.3	6.46	0		0	90	1	22.6	1	0	13.95	20	0	138.5	43.4	1	0	0	0	0	0	0	0	2	2	2
318	318	1	1	1	0.584795	17.2	5.47	2	1		89	1	21.4	1	11	78.18	38	0	148.1	46.9	1	1	1	0	0	0	0	0	1	2	2
319	319	1	0	0	1.1236	21	4.71	2	1		79	1	14.6	0	0	54.84	49	1	160.9	37.7	0	0	0	0	0	0	0	0	1	2	2
320	320	0	0	0	1.15207	44.3	8.26	0		0	71	0	24.9	0	27	24.33	45	1	165.4	68	0	0	0	0	0	0	1	1	1	2	2
321	321	0	0	0	1.10619	20.6	5.88	0		0	88	1	20.8	1	11	69.2	45	1	148.1	45.6	1	0	0	0	0	0	0	0	1	2	2
322	322	0	0	0	1.12613	34.9	7.28	0		0	88	0	24.6	1	0	54.44	35	0	164.9	66.8	1	0	0	1	1	0	0	0	1	2	1
323	323	1	0	0	1.34409	20.1	5.32	1	0	1	83	1	21	1	0	177.73	31	0	143.1	43	1	0	0	0	0	0		0	1	2	2
324	324	0	0	0	1.41243	31.6	6.1	0		0	66	1	21.7	1	26	37.71	38	0	157.3	53.7	1	1	0	0	0	0	0	0	1	2	1
325	325	0	0	0	1.0917	23.6	6.25	0		0	73	1	23.2	1	23	12.37	33	0	144.2	48.2	0	0	0	1	0	1	0	0	2	2	2
327	327	0	0	0	1.27226	20.1	5.93	0		0	66	1	23	1	12	14.15	30	0	146.3	49.3	1	0	0	0	0	0	2	0	1	2	1
328	328	0	0	0	0.863558	28.2	7.16	0		0	70	0	25.2	1	0	13.03	42	1	161.6	65.7	0	0	0	0	0	0	0	0	1	2	2
329	329	0	0	0	1.18483	25.6	6.37	0		0	77	1	22.6	1	0	86.1	30	0	149.8	50.7	1	1	0	0	0	0	0	0	1	2	2
330	330	0	0	0	1.0846	25.1	6.31	0		0	79	1	26.5	1	6	75.71	34	0	151.1	60.4	0	0	0	0	0	0	0	0	1	2	2
331	331	0	0	0	1.0989	26.9	6.1	0		0	66	1	20.3	0	28	56.35	31	0	156.3	49.5	0	0	0	0	0	0	1	0	1	2	2
332	332	0	0	0	1.30208	27.4	8.89	0		0	81	0	25	0	21	20.24	26	0	162.6	66.1	1	0	1	1	0	1	0	0	1	2	2
333	333	1	1	0	1.28866	16.7	5.15	2	1		78	1	20.9	0	25	15.29	26	0	151.4	47.9	1	1	0	0	0	0	0	1	1	2	2
334	334	0	0	0	1.36986	19.6	5.94	0		0	85	1	23.3	0	22	36.98	27	0	139.7	45.5	0	1	0	0	0	0	0	0	1	2	2
335	335	1	0	0	1.28866	21.4	4.85	1	0	1	83	1	17.3	1	4	8.81	29	0	145.8	36.8	0	0	0	0	0	0	0	0	1	2	2
336	336	0	0	0	1.47929	23.2	6.12	0		0	82	1	20.3	1	20	313.26	32	0	143.5	41.8	0	1	0	0	0	0	0	0	1	2	1
337	337	0	0	0	1.51515	25.1	6.1	0		0	78	1	22.1	1	11	13.84	33	0	148.2	48.6	0	1	0	0	0	0	0	0	1	2	2
338	338	0	0	0	0.87108	19.7	6.37	0		0	76	1	24.8	1	0	11.85	32	0	141.7	49.7	1	1	0	0	0	0	0	0	1	2	1
340	340	1	0	0	1.57233	22.4	5.61	1	0	1	64	1	17.5	0	28	75.12	49	1	153.4	41.1	1	0	0	0	0	0	1	0	2	2	1
342	342	0	0	0	1.61812	28	6.89	0		0	72	1	26.9	0	27	76.24	25	0	152.4	62.5	1	1	0	1	0	1	0	0	1	2	1
343	343	0	0	0	1.11857	35.1	8.21	0		0	76	0	22.7	1	25	25.44	24	0	172	67.3	0	1	0	1	0	1	0	0	1	2	2
344	344	1	0	0	1.38122	32.6	5.71	1	0	1	80	0	18	0	26	74.33	44	1	173	54	0	1	1	0	0	0	1	0	2	2	1
345	345	0	0	0	0.92081	22.3	5.81	0		0	82	1	23.2	1	18	80.72	40	1	148.4	51.2	0	1	0	0	0	0	1	0	1	2	1
346	346	0	0	0	1.49701	43.9	7.27	0		0	77	0	23.9	1	6	26.54	45	1	169.5	68.8	1	0	0	0	0	0	0	0	1	2	2
347	347	0	0	0	1.24688	24.2	6.71	0		0	71	1	22.7	1	20	44	42	1	152.5	52.9	1	1	0	0	0	0	0	0	2	1	2
348	348	0	0	0	1.51057	26.2	6.26	0		0	81	1	29.2	1	20	69.3	30	0	157.4	72.4	1	0	0	0	0	0	0	0	2	2	1
349	349	1	0	0	1.40056	21.5	5.64	1	0	1	80	1	21.5	1	7	38.38	23	0	147.7	46.8	0	0	0	1	0	1	0	0	2	2	1
350	350	1	0	0	1.22249	23.1	5.58	1	0	1	78	1	20.7	1	15	16.82	34	0	153.8	48.9	0	0	0	0	0	0	0	0	1	2	2
351	351	0	0	0	1.37363	30.4	8.56	0		0	81	0	26.9	1	17	23.06	48	1	155.9	65.5	1	0	1	1	0	1	3	0	1	2	2
352	352	1	0	0	1.25945	19.4	5.52	1	0	1	83	1	22.9	0	0	14.76	32	0	147.4	49.8	0	1	0	0	0	0	0	0	1	2	2
353	353	0	0	0	1.91571	26.5	6.58	0		0	78	1	25.3	0	27	212.32	26	0	150	56.9	1	0	0	0	0	0	0	0	1	2	2
354	354	0	0	0	1.49701	21.7	5.97	0		0	82	1	23.8	1	0	209.11	47	1	149.8	53.5	1	1	0	0	0	0	0	0	1	2	1
355	355	0	0	0	1.10375	23.4	6.91	0		0	79	1	23.8	0	25	15.78	37	0	155	57.1	1	0	1	0	0	0	0	0	1	2	2
356	356	0	0	0	1.5528	23.4	6.8	0		0	69	1	24.6	0	27	13.67	32	0	156.7	60.3	0	1	0	0	0	0	1	0	1	2	2
358	358	0	0	0	1.19904	40.9	7.68	0		0	82	0	24	1	0	24.26	25	0	167.7	67.4	0	1	0	0	0	0	0	0	1	2	2
359	359	1	0	0	1.10865	19.6	5.61	1	0	1	79	1	19.9	0	25	303.14	35	0	150.4	45.1	0	0	0	0	0	0	0	0	2	2	2
360	360	0	0	0	1.38122	22.4	7.39	0		0	82	1	19.5	0	26	519.13	40	1	149.9	43.9	1	0	0	0	0	0	0	0	1	2	1
362	362	0	0	0	1.65563	21.5	6.18	0		0	64	1	19.3	0	27	57.66	24	0	148.9	42.7	0	0	0	0	0	0	0	0	2	2	2
363	363	1	0	0	1.49701	26.8	5.34	1	0	1	69	1	19.4	1	22	98.06	36	0	151.1	44.3	0	1	0	0	0	0	0	0	1	2	1
364	364	1	0	0	1.74216	25.4	5.53	1	0	1	74	1	20.1	1	13	17.83	35	0	150.3	45.3	1	0	0	0	0	0	0	0	1	2	2
365	365	0	1	0	1.04822	14.5	6.69	0		0	77	1	23.8	1	2	60.19	44	1	151.2	54.5	0	0	0	0	0	0	0	0	1	2	2
366	366	0	1	0	1.40449	17.3	6.73	0		0	80	1	25.4	0	25	101.25	28	0	139.5	49.4	1	0	0	0	0	0	0	0	1	2	2
367	367	1	0	0	1.51057	18.6	5.54	1	0	1	67	1	18	1	24	16.24	43	1	144.7	37.7	0	0	0	0	0	0	0	0	1	2	2
368	368	1	0	0	1.40845	34.9	6.29	1	0	1	79	0	18.5	1	3	68.07	43	1	164.4	50.1	0	0	0	0	0	0	1	0	1	2	2
369	369	1	0	0	1.02249	19.3	5.59	1	0	1	79	1	26.5	0	6	52.82	34	0	150.2	59.8	0	1	0	0	0	0	0	0	2	2	1
370	370	1	0	0	1.48368	19.1	5.69	1	0	1	77	1	20.1	1	0	53.47	26	0	142.8	41	1	0	1	0	0	0	0	0	1	2	2
371	371	0	0	0	1.5015	21	6.39	0		0	73	1	22.4	1	7	111.61	42	1	150.6	50.7	0	0	0	0	0	0	0	0	1	2	1
372	372	1	0	0	1.17096	26.4	5.71	1	0	1	75	0	20.6	1	0	44.98	24	0	164.7	55.8	0	0	0	0	0	0	0	1	1	2	2
373	373	1	0	0	1.17925	22.4	5.52	1	0	1	71	1	18.8	0	27	71.14	46	1	154	44.5	1	0	0	0	0	0	0	0	1	2	1
374	374	0	0	0	1.45773	35	7.36	0		0	75	0	23.6	0	28	38.83	30	0	166.5	65.3	0	0	0	0	0	0	1	0	1	2	2
376	376	0	0	0	1.19617	29.6	8.66	0		0	61	0	26.4	0	27	25.01	25	0	157.9	65.7	1	0	0	0	0	0	0	0	2	2	1
377	377	0	0	0	1.63399	28.3	7.45	0		0	62	1	27.3	0	27	103.44	38	0	156.3	66.6	1	0	0	0	0	0	0	0	1	2	2
378	378	0	0	0	1.26582	47.5	10.05	0		0	66	0	26.8	0	27	40.11	26	0	170.2	77.7	0	0	0	0	0	0	0	0	1	2	1
379	379	0	0	0	1.53846	21.3	6.43	0		0	79	1	20.7	1	13	139.34	30	0	147	44.7	0	0	0	0	0	0	1	0	1	2	2
380	380	0	0	0	1.05485	37.9	8.19	0		0	71	0	26.9	1	17	168.46	49	1	161.6	70.2	1	1	0	1	0	1	2	0	1	2	2
381	381	0	0	0	0.869565	20.6	6.04	0		0	70	1	21.5	0	19	67.9	53	1	146.1	45.9	1	1	1	0	0	0	0	0	1	2	1
382	382	0	0	0	1.30208	19.7	6.07	0		0	80	1	22.5	1	24	124.24	33	0	144.6	47.1	1	0	0	0	0	0	0	0	1	2	1
383	383	0	0	0	1.32275	21.5	6.27	0		0	83	1	21.6	0	28	27.12	24	0	158.7	54.5	0	0	0	0	0	0	0	0	1	2	2
384	384	0	0	0	1.53374	41.5	9.18	0		0	71	0	24.7	1	0	143.56	32	0	165	67.2	1	0	1	0	0	0	0	0	1	2	1
385	385	0	0	0	1.58228	28.5	8.15	0		0	62	1	26.8	0	26	457.3	30	0	160.5	69.1	1	1	1	0	0	0	1	0	2	2	2
386	386	0	0	0	1.24378	25.9	6.76	0		0	69	1	23.5	1	1	12.38	36	0	155.8	57.1	1	0	0	0	0	0	0	0	2	2	2
387	387	1	0	0	1.12613	29	6.32	1	0	1	80	0	18.9	1	0	40.33	23	0	155.1	45.5	0	0	0	0	0	0	0	0	2	2	2
388	388	1	0	0	1.45349	37.5	6.93	1	0	1	77	0	21.1	0	25	51.44	28	0	169.5	60.7	0	0	0	0	0	0	0	0	1	2	1
389	389	0	0	0	1.57233	20.8	6.39	0		0	76	1	22.7	1	0	183.65	27	0	149.6	50.9	0	0	0	0	0	0	0	0	1	2	2
390	390	0	0	0	1.51515	39.4	7.41	0		0	73	0	24.2	1	21	115.96	23	0	163	64.4	0	0	0	0	0	0	0	0	2	2	1
391	391	0	0	0	1.57233	20	5.87	0		0	72	1	19.4	0	26	56.63	28	0	141.8	39.1	0	1	0	0	0	0	0	0	1	2	2
392	392	0	1	0	1.28535	14	5.99	0		0	71	1	18.6	1	25		21	0	140.3	36.6	0	0	0	0	0	0	0	0	1	2	1
393	393	0	0	0	1.10132	29.3	7.81	0		0	74	1	29	0	27	84.12	45	1	154.3	69.1	0	1	0	0	0	0	0	0	1	2	2
394	394	1	1	0	1.52439	14.3	4.27	2	1		84	1	13.8	1	0	122.27	46	1	138.6	26.5	1	0	0	0	0	0	0	0	1	2	2
395	395	0	0	0	1.51515	24.5	5.78	0		0	75	1	21.2	0	18	227.04	32	0	164.8	57.7	0	0	1	0	0	0	0	0	1	2	2
396	396	0	0	0	1.0917	25.6	6.56	0		0	69	1	22	0	23	44.28	36	0	161	56.9	0	0	0	0	0	0	0	0	1	2	1
397	397	0	0	0	1.31234	32.4	6.38	0		0	67	1	23.1	0	28	70.86	37	0	155.9	56.2	1	0	0	0	0	0	0	0	1	2	1
398	398	0	0	0	1.67224	28.2	6.2	0		0	69	1	18.6	1	5	26.74	30	0	155.5	45	0	1	0	0	0	0	0	0	1	2	2
400	400	1	1	0	1.1236	17.5	5.57	2	1		76	1	23.2	0	21	116.1	39	0	156.8	57.1	1	1	0	0	0	0	0	0	1	2	2
401	401	0	0	0	1.82482	39.3	7.72	0		0	71	0	23.3	1	26	99.26	37	0	160.1	59.7	0	0	0	0	0	0	0	0	1	2	2
402	402	0	0	0	1.66667	19.5	6.66	0		0	69	1	23	0	28	24.44	28	0	147.6	50.2	1	1	0	0	0	0	0	0	1	2	2
403	403	0	0	0	1.47059	34.7	7.81	0		0	76	0	23.4	0	24	38.95	35	0	169.7	67.4	1	1	0	0	0	0	0	0	2	2	2
405	405	0	0	0	1.34771	19.4	6.78	0		0	67	1	24.7	0	28	22.45	50	1	150.2	55.7	0	0	0	0	0	0	3	0	2	2	2
406	406	1	0	0	1.17925	47	6.6	1	0	1	69	0	23.1	0	31	31.69	47	1	177.1	72.3	0	0	0	0	0	0	3	0	2	2	1
407	407	0	0	0	1.42857	29.7	7.45	0		0	71	0	23.2	1	0	7.49	38	0	156.3	56.6	0	0	0	0	0	0	0	1	1	1	1
408	408	0	0	0	1.18765	25.2	6.02	0		0	71	1	19.9	1	0	38.77	44	1	143.5	41	0	0	0	1	0	1	0	0	1	2	1
409	409	1	0	0	1.51057	31.3	6.81	1	0	1	85	0	22.5	0	26	21.76	34	0	156.1	54.8	0	0	0	0	0	0	0	0	1	2	2
410	410	1	0	0	1.28866	27.8	5.32	1	0	1	79	1	21.1	1	1	82.46	30	0	152	48.8	0	0	0	0	0	0	0	0	1	2	1
411	411	1	0	0	1.23153	34.3	6.42	1	0	1	78	0	19.5	0	26	28.28	29	0	159.8	49.7	0	0	0	0	0	0	0	0	2	1	2
412	412	0	1	0	1.40449	17.6	6.4	0		0	78	1	19.5	1	10	113.9	37	0	144.2	40.5	1	0	1	0	0	0	0	0	1	2	1
413	413	1	1	0	0.877193	13.1	5.06	2	1		85	1	19.5	1	0	81.2	42	1	144.7	40.8	0	1	1	0	0	0	1	0	2	2	2
414	414	0	0	0	1.49701	26.6	6.71	0		0	69	1	27.1	0	28	40.82	29	0	152	62.7	0	1	0	0	0	0	0	0	1	2	2
415	415	0	0	0	1.17371	19.1	6.39	0		0	72	1	24	1	22	29.74	36	0	145.3	50.7	1	0	0	1	0	1	0	0	1	2	2
416	416	0	0	0	1.43266	20.7	6.32	0		0	76	1	23.6	1	1	32.46	28	0	140.6	46.7	1	0	0	0	0	0	0	0	1	2	1
417	417	0	0	0	1.02669	25.9	6.08	0		0	79	1	21.6	0	19	53.59	45	1	148.4	47.5	1	1	0	0	0	0	0	0	1	2	2
418	418	0	0	0	1.16009	18.8	6.12	0		0	80	1	24.1	0	10	85.94	45	1	145.2	50.9	1	0	0	1	0	1	1	0	1	2	2
419	419	0	1	0	1.33333	18.8	7.26	0		0	75	0	22.5	1	3	31.3	32	0	166.4	62.2	0	0	0	0	0	0	0	1	1	2	2
420	420	0	0	0	0.961538	19.9	5.78	0		0	74	1	21.7	1	6	23.61	36	0	145.9	46.2	1	0	0	1	0	1	0	0	1	2	2
421	421	0	0	0	1.44928	44.6	8.48	0		0	66	0	22.4	0	24	49.95	33	0	162.9	59.4	0	1	1	0	0	0	0	0	2	2	2
422	422	0	0	0	1.26582	37.6	8.31	0		0	84	0	23.5	1	17	38.85	44	1	164.5	63.6	1	0	0	0	0	0	0	0	2	2	1
423	423	1	0	0	1.33333	36.8	6.95	1	0	1	90	0	19.6	1	0	74.21	34	0	158.2	49.1	0	0	0	0	0	0	0	0	1	2	2
424	424	1	1	0	0.829187	16.4	5.45	2	1		80	1	20	1	2	106.02	27	0	149.6	44.8	1	0	0	0	0	0	0	0	1	2	2
425	425	0	0	0	0.801282	30.1	7.82	0		0	83	0	25.3	0	26	68.76	22	0	158.3	63.3	1	0	0	0	0	0	1	0	2	2	2
426	426	0	0	0	1.31579	23.4	6.36	0		0	69	1	23.3	0	25	42.57	27	0	151.5	53.4	0	0	0	0	0	0	0	0	2	2	1
427	427	1	1	0	1.38889	16.3	4.6	2	1		69	1	16.3	1	18	3.05	45	1	152.5	37.9	0	1	0	0	0	0	0	0	2	2	2
428	428	0	0	0	1.21655	34.6	7.56	0		0	69	0	24.6	0	26	7.89	40	1	162.6	65.1	0	0	0	0	0	0	0	0	2	2	2
429	429	1	0	0	1.31579	36.2	6.81	1	0	1	75	0	20.6	1	4	31.25	37	0	167.5	57.9	0	0	0	0	0	0	2	0	2	2	2
430	430	0	0	0	1.47493	39.8	8.88	0		0	80	0	26.9	1	3	3.17	44	1	160.9	69.7	1	0	0	0	0	0	0	0	2	2	2
431	431	0	0	0	1.44509	24.9	6.26	0		0	67	1	19.8	1	14	71.16	41	1	144.7	41.5	0	0	0	0	0	0	0	0	1	2	1
432	432	0	0	0	1.53374	23.5	6.01	0		0	69	1	21.7	0	26	65.57	32	0	156.9	53.5	0	0	0	0	0	0	0	0	1	2	2
433	433	0	0	0	1.58228	39	7.85	0		0	73	0	26.1	1	8	24.85	25	0	170.8	76.1	1	0	0	0	0	0	0	0	2	2	2
434	434	1	0	0	1.25313	26.1	5.44	1	0	1	72	1	18.3	0	29	45.58	45	1	160.4	47	0	0	0	0	0	0	1	0	1	2	1
435	435	0	0	0	1.46628	36	7.16	0		0	81	0	22.6	1	23	146.67	32	0	162.5	59.8	0	0	0	1	0	1	0	0	2	2	1
436	436	0	0	0	1.70068	24.9	6.23	0		0	79	1	21	0	28	58.09	30	0	153.6	49.6	0	0	0	0	0	0	0	0	1	2	1
437	437	0	0	0	1.46199	35.7	6.55	0		0	66	1	24.3	1	11	25.66	47	1	156.8	59.8	0	0	0	0	0	0	0	0	1	1	2
438	438	0	1	0	1.07527	15.7	5.93	0		0	91	1	24.9	1	15	95.72	33	0	145.8	52.9	0	0	0	0	0	0	0	1	1	2	2
439	439	0	0	0	1.19904	20.4	7.5	0		0	77	1	29.6	0	2	26.87	26	0	144.7	61.9	1	0	0	0	0	0	0	0	1	2	2
440	440	0	0	0	1.28866	31.6	7.73	0		0	78	0	27.1	1	13	170.74	27	0	162.1	71.2	1	0	0	1	0	1	0	0	1	2	1
441	441	1	0	0	1.28535	23	5.68	1	0	1	67	1	19	1	22	9.65	44	1	157.2	47	0	0	0	0	0	0	0	0	1	2	1
442	442	0	1	1	0.49456	11.9	6.45	0		0	76	1	25.2	0	15	5.41	54	1	155	60.5	1	1	0	0	0	0		0	1	2	1
443	443	0	0	0	1.31926	18.5	6.12	0		0	69	1	23.4	1	0	15.15	40	1	160.2	60.1	0	0	0	0	0	0	0	0	1	2	2
445	445	1	0	0	1.24069	29.9	5.73	1	0	1	88	0	19	1	0	11.69	51	1	165	51.6	1	0	0	1	0	1	2	0	2	2	1
446	446	0	1	0	0.988142	17.8	5.84	0		0	83	1	25.1	1	0	5.35	38	0	137.2	47.3	0	0	0	0	0	0	0	1	1	2	2
447	447	0	0	0	1.80505	25.1	7	0		0	66	1	22.7	1	8	8.89	30	0	145.4	48	0	1	0	0	0	0	0	0	1	2	2
448	448	0	0	0	1.49254	32.8	7.48	0		0	67	0	21.3	0	18	34.09	31	0	162.7	56.3	0	0	1	0	0	0	0	0	2	1	2
449	449	0	0	0	1.54321	26.6	6.14	0		0	74	1	20.6	1	17	26.96	25	0	148.8	45.7	0	0	0	1	0	1	0	0	1	2	2
450	450	0	0	0	1.26904	33.5	7.07	0		0	66	0	21.7	0	21	9.57	48	1	169.4	62.4	1	0	0	0	0	0	4	0	2	2	1
452	452	0	0	0	1.53846	33.2	6.53	0		0	80	1	23.2	1	2	141.53	37	0	154.6	55.5	0	1	0	0	0	0	0	0	1	2	2
453	453	0	0	0	1.40845	21.1	6.68	0		0	70	1	23.5	0	9	434.67	32	0	148.8	52	0	1	0	0	0	0	0	0	1	2	2
455	455	0	0	0	1.62338	19.6	6.19	0		0	77	1	21.6	1	14	15.19	39	0	143.2	44.2	0	0	0	0	0	0	0	0	1	2	1
456	456	1	0	0	1.1655	21	5.66	1	0	1	81	1	20.6	1	0	95.83	36	0	138.1	39.2	1	0	0	0	0	0	1	0	1	2	1
457	457	1	0	0	1.53374	44.6	6.79	1	0	1	71	0	18.9	0	28	105.03	39	0	168.2	53.6	0	0	0	0	0	0	0	0	1	2	2
458	458	1	1	0	1.67785	17.6	5.32	2	1		70	1	18.1	0	27	72.18	35	0	142.5	36.7	0	0	0	0	0	0	0	0	1	2	1
459	459	0	0	0	1.40845	19	6.03	0		0	78	1	20.9	1	3	35.23	35	0	134.5	37.8	0	0	0	0	0	0	1	0	1	2	2
460	460	0	0	0	1.65017	30.4	6.34	0		0	62	1	22	0	27	93.39	40	1	159.3	55.9	1	1	0	0	0	0	0	0	1	2	2
461	461	0	0	0	1.04167	46.7	7.79	0		0	67	0	25.2	1	1	53.57	45	1	165	68.5	0	0	1	0	0	0	0	0	2	2	1
462	462	0	0	0	1.62338	23.2	7.14	0		0	67	1	23.5	1	11	64.08	37	0	145.4	49.6	0	0	0	0	0	0	0	0	1	2	2
464	464	0	0	0	1.35135	35.9	7.62	0		0	77	0	24.1	1	20	67.46	33	0	155	57.8	0	0	0	0	0	0	0	0	1	1	2
465	465	0	0	0	1.6129	25.1	7	0		0	73	1	22	0	30	39.82	26	0	141.9	44.2	1	0	0	0	0	0	0	0	1	2	1
466	466	0	0	0	1.24069	27.5	10.84	0		0	64	0	31.5	0	19	65.38	36	0	141.8	63.3	1	0	0	0	0	0	0	0	2	2	2
467	467	0	0	0	1.04822	19	6.25	0		0	72	1	20.7	1	7	8.41	48	1	148.6	45.8	0	0	0	0	0	0	5	0	2	1	1
468	468	1	0	0	1.26582	22	5.19	1	0	1	68	1	18.8	1	21	24.14	46	1	148.9	41.6	0	0	0	1	0	1	0	0	2	2	2
469	469	1	0	0	0.952381	18.8	5.43	1	0	1	73	1	19.8	1	20	242.38	61	1	146.8	42.6	1	0	0	0	0	0	5	0	1	2	2
470	470	0	0	0	1.05485	33.1	7.2	0		0	79	0	21	1	16	65.25	49	1	155.9	51	1	0	0	1	0	1	0	0	1	2	2
471	471	0	0	0	0.902527	23.1	7.69	0		0	73	1	23.3	0	22	60.03	48	1	158.4	58.4	0	0	0	0	0	0	0	0	2	2	2
472	472	0	0	0	1.26582	29.3	8.34	0		0	76	0	24.7	1	7	18.94	35	0	150.1	55.7	1	0	0	1	1	1	0	0	1	2	1
473	473	0	0	0	1.38504	21	5.83	0		0	69	1	20	0	24	13.89	47	1	151.6	45.9	1	0	0	0	0	0	0	0	1	2	2
474	474	0	0	0	1.15207	25.2	5.84	0		0	69	1	21.5	1	10	27.42	29	0	150.9	48.9	1	1	0	0	0	0	0	0	1	2	2
475	475	0	0	0	1.30548	35.4	7.82	0		0	80	0	24.1	1	7	14.36	22	0	160.7	62.3	0	0	0	0	0	0	0	1	2	2	1
476	476	0	0	0	1.31579	35	7.7	0		0	74	0	23.9	0	29	59.21	28	0	163.6	64	0	1	0	0	0	0	1	0	2	2	2
477	477	0	0	0	1.23153	25.1	6.01	0		0	77	1	21.4	1	6	7.32	29	0	153.7	50.5	1	1	1	1	0	1	0	0	1	2	1
478	478	0	0	0	1.41243	39.4	7.83	0		0	81	0	24.4	1	0	17.86	24	0	171.8	72.1	1	1	1	0	0	0	0	0	1	2	1
479	479	0	0	0	1.28535	21.4	7	0		0	67	1	21.5	1	13	14.61	45	1	152.6	50.1	1	0	0	0	0	0	4	0	2	2	2
480	480	1	0	0	1.15741	19.1	5.61	1	0	1	79	1	19.4	0	25	34.3	37	0	147.5	42.3	0	0	0	0	0	0	0	0	1	2	1
481	481	1	0	0	1.00806	28.1	6.38	1	0	1	79	0	21.5	1	25	25.17	32	0	154.9	51.5	0	1	0	0	0	0	0	0	1	2	1
482	482	0	0	0	1.27551	20.1	6.42	0		0	83	1	25.6	1	0	24.28	30	0	148.2	56.3	1	0	0	0	0	0	0	0	2	2	1
483	483	0	0	0	1.32626	23	7.52	0		0	71	1	20.3	0	16	96.17	34	0	139.8	39.7	0	0	0	0	0	0		0	1	2	2
484	484	1	1	0	1.39276	17.9	4.33	2	1		77	1	15.8	1	18	20.74	35	0	148.1	34.7	0	0	0	0	0	0	0	0	1	2	2
485	485	0	0	0	1.52439	32.4	8.5	0		0	74	0	30.5	0	24	78.42	24	0	165.2	83.3	1	0	0	0	0	0	0	0	1	2	2
486	486	0	0	0	1.51976	23.4	6.74	0		0	81	1	26.5	1	20	13.25	25	0	149.7	59.4	1	0	0	1	0	1	0	0	1	2	2
487	487	0	0	0	1.46199	33.7	8.94	0		0	77	0	28.9	1	21	7.97	23	0	161	74.9	0	1	0	1	1	0	0	0	1	2	2
488	488	0	0	0	1.75439	23.1	6.54	0		0	74	1	23.8	1	17	7.07	37	0	150.9	54.2	1	1	0	0	0	0	0	0	1	2	2
489	489	0	0	0	1.36612	47.1	7.48	0		0	64	0	22.5	0	28	7.94	42	1	175.3	69.1	1	0	1	0	0	0	0	0	1	2	1
490	490	0	0	0	1.37363	24.2	5.73	0		0	70	1	18.8	0	28	15.53	40	1	143.5	38.8	0	0	0	0	0	0	0	0	1	2	2
491	491	0	0	0	1.60256	27.2	5.92	0		0	69	1	19.1	1	21	217.55	38	0	158.1	47.7	0	0	0	0	0	0	0	0	1	2	1
492	492	0	0	0	1.45349	40.6	7.6	0		0	80	0	23.3	0	29	30.6	34	0	153.5	54.8	0	0	0	0	0	0	0	0	1	2	2
493	493	0	0	0	1.5528	35.4	7.61	0		0	67	0	21.2	1	3	9.81	24	0	172	62.6	0	0	0	0	0	0	2	0	2	2	2
494	494	0	0	0	1.02249	24.9	7.39	0		0	77	1	25.4	1	14	125.17	39	0	156.5	62.2	0	0	0	0	0	0	0	0	1	2	1
495	495	0	1	0	1.31926	16.7	6.24	0		0	78	1	19.8	1	17	72.54	48	1	144.9	41.6	1	0	0	0	0	0	1	0	2	2	2
496	496	0	0	0	1.40056	27.6	6.99	0		0	67	1	28.3	0	23	13.91	35	0	156.4	69.2	0	0	0	0	0	0	0	0	1	2	2
497	497	0	0	0	1.33333	23.1	6.27	0		0	81	1	24.3	1	10	28.55	29	0	145.6	51.6	1	0	0	0	0	0	0	0	1	2	1
498	498	1	0	0	1.54321	26.5	5.61	1	0	1	66	1	20.5	0	28	181.77	37	0	155.7	49.7	0	0	0	0	0	0	0	0	1	2	2
499	499	0	0	0	1.77936	26.2	6.08	0		0	68	1	19.9	1	22	127.12	39	0	151.7	45.7	0	0	0	0	0	0	0	0	1	2	2
500	500	1	0	0	1.82482	25.9	5.3	1	0	1	78	1	19.3	1	19	17.94	41	1	151.7	44.4	0	0	0	0	0	0	0	0	1	2	1
501	501	0	0	0	1.22249	26.4	7.58	0		0	79	0	24.2	1	1	18.9	56	1	152.8	56.5	1	0	1	0	0	0	0	0	1	2	1
502	502	0	0	0	1.38504	34.3	7.13	0		0	64	0	20.1	0	29	11.51	36	0	167.5	56.3	0	0	0	0	0	0	2	0	2	2	1
503	503	0	0	0	1.35501	47.2	7.43	0		0	63	0	22.5	0	22	14.8	43	1	166.5	62.5	0	0	0	0	0	0	0	0	1	2	2
504	504	0	0	0	1.44092	25.3	7.8	0		0	64	1	28.4	0	24	64.86	56	1	150.6	64.3	0	1	0	0	0	0	0	0	2	2	2
505	505	0	0	0	1.41643	41.4	7.51	0		0	76	0	21.4	1	0	54.97	46	1	164.8	58	0	0	0	0	0	0	0	0	1	2	2
506	506	0	0	0	1.48368	22.8	6.77	0		0	67	1	24.8	0	27	79.28	33	0	148.8	55	0	0	0	0	0	0	0	0	1	2	1
508	508	0	0	0	1.35135	38.8	7.82	0		0	71	0	23.4	0	29	72.92	36	0	164.7	63.5	0	0	0	0	0	0	0	0	1	2	1
509	509	0	0	0	1.0989	20.3	6.37	0		0	73	1	26.4	0	25	37.82	25	0	152.4	61.3	1	0	0	0	0	0	0	0	1	2	1
510	510	0	1	0	1.73611	16	5.76	0		0	76	1	19.8	1	23	11.73	39	0	146.7	42.7	0	0	0	0	0	0	3	0	1	2	2
511	511	0	1	0	1.18765	25.9	7.53	0		0	79	0	22.3	1	21	112.73	26	0	150.7	50.7	0	0	0	1	1	0	0	0	2	2	1
514	514	0	0	0	1.39276	27.9	6.39	0		0	68	1	23.2	0	24	152.85	34	0	152.2	53.8	0	0	0	0	0	0	0	0	1	2	2
515	515	0	0	0	1.60772	27.7	6.26	0		0	63	1	24.9	0	22	22.09	38	0	156.8	61.3	0	0	0	0	0	0	0	0	1	2	1
516	516	1	0	0	1.15741	31.8	6.93	1	0	1	83	0	19.9	1	5	48.78	20	0	165.1	54.3	0	0	0	0	0	0	0	0	1	2	2
517	517	0	0	0	1.00402	27.9	7.13	0		0	80	1	30.9	1	8	28.11	43	1	157.1	76.3	1	1	0	1	1	0	1	0	2	2	1
518	518	0	0	0	1.44509	25.6	5.96	0		0	77	1	19.8	1	13	345.19	33	0	150.6	45	0	1	0	0	0	0	0	0	2	2	1
519	519	0	1	1	0.538213	17.8	6.74	0		0	81	1	23.6	1	25	66.42	39	0	147.7	51.5	0	0	0	1	0	1	0	1	1	2	2
520	520	0	0	0	1.11607	36.3	7.63	0		0	77	0	22.5	0	28	25.86	37	0	160.3	57.8	0	1	0	0	0	0	0	0	2	2	1
521	521	0	0	0	1.21065	20.6	6.41	0		0	77	1	26.4	0	27	165.72	34	0	145.7	56	1	1	0	0	0	0	0	0	1	2	2
522	522	0	0	0	1.67224	26.1	6.82	0		0	66	1	26.8	1	1	35.94	37	0	151.7	61.7	1	1	0	0	0	0	0	0	1	2	2
523	523	0	1	0	0.85034	22.8	8.11	0		0	86	0	23.7	1	19	34.28	20	0	147.7	51.7	1	1	0	1	0	1	0	0	2	2	2
524	524	1	0	0	1.50602	29.7	5.93	1	0	1	70	0	18.9	0	27	22.26	34	0	159.1	47.9	0	0	0	0	0	0	0	0	2	2	2
525	525	0	0	0	1.69492	26.2	5.93	0		0	69	1	22.1	0	25	49.99	28	0	149.2	49.2	1	1	0	0	0	0	1	0	2	2	2
526	526	0	0	0	1.5625	25.6	6.92	0		0	69	1	22.5	1	10	22.1	42	1	151.6	51.6	1	1	0	1	0	1	1	0	1	2	2
527	527	0	0	0	1.67224	24.9	6.14	0		0	74	1	21.8	1	17	9.56	34	0	153.2	51.2	0	0	0	0	0	0	0	0	1	2	1
528	528	0	0	0	1.0661	30.4	7.64	0		0	80	0	24.6	1	5	18.07	20	0	164.2	66.3	0	0	0	0	0	0	0	0	1	2	1
529	529	0	0	0	1.28866	23.2	5.71	0		0	75	1	20.6	0	26	81.41	36	0	140.7	40.7	0	0	0	0	0	0	0	0	1	2	1
531	531	0	0	0	1.27551	25.6	5.91	0		0	68	1	20.2	0	25	38.77	47	1	157.2	49.8	1	1	0	0	0	0	0	0	1	2	2
532	532	0	0	0	1.25	32.8	9.16	0		0	69	0	28.3	0	21	62.84	34	0	160.2	72.6	1	1	0	0	0	0	0	0	1	2	1
533	533	0	0	0	1.26904	35.9	7.92	0		0	80	0	23.5	1	14	70.03	46	1	162.4	61.9	1	0	0	1	0	1	0	0	2	2	2
534	534	1	0	0	0.917431	20.1	5.61	1	0	1	76	1	19.6	0	28	137.66	37	0	144.4	40.8	0	0	0	0	0	0	0	0	2	2	2
535	535	0	0	0	1.34409	42.6	8.62	0		0	75	0	25.2	0	28	18.13	39	0	165.1	68.7	0	0	0	0	0	0	0	0	1	2	2
536	536	0	0	0	1.38889	20.4	5.91	0		0	73	1	19.7	0	25	72.69	35	0	152.3	45.6	0	0	0	0	0	0	0	0	2	2	2
537	537	0	0	0	1.71233	29.6	6.52	0		0	69	1	20.7	1	24	87.55	36	0	149.1	46.1	0	0	0	0	0	0	0	0	1	2	1
538	538	1	1	0	0.976562	17.3	5.12	2	1		93	1	20.2	1	2	15.82	35	0	142.5	41	1	1	0	0	0	0	0	0	2	2	2
539	539	0	0	0	1.29199	25.6	7.27	0		0	74	1	24.4	0	28	35.86	32	0	152.9	57.1	0	0	0	0	0	0	0	0	1	2	2
540	540	0	0	0	1.47929	34.8	7	0		0	76	0	20.6	1	10	50.09	31	0	163	54.6	0	0	0	0	0	0	0	0	2	2	2
541	541	1	0	0	1.06383	18.4	5.4	1	0	1	89	1	19.5	1	4	75.12	35	0	154.6	46.6	0	0	0	0	0	0	0	0	1	2	2
542	542	0	0	0	1.26904	37.6	7.27	0		0	76	0	23.6	1	0	8.9	30	0	162.9	62.7	1	1	0	1	0	1	1	0	2	1	1
543	543	1	1	0	1.08932	16.7	5.3	2	1		76	1	21.8	1	16	126.44	28	0	144.1	45.2	1	1	1	0	0	0	1	0	1	2	2
544	544	0	0	0	1.72414	40.4	7.55	0		0	65	0	21.3	0	22	44.45	29	0	161.1	55.2	0	0	0	0	0	0	0	0	1	2	2
545	545	0	0	0	1.63399	21.4	6.54	0		0	80	1	24	1	10	29.46	52	1	144.7	50.2	0	1	1	0	0	0	0	0	2	2	2
546	546	0	0	0	1.34771	41.4	8.66	0		0	70	0	24.3	0	22	31.63	32	0	164.4	65.6	1	0	1	0	0	0	0	0	1	2	2
547	547	0	0	0	1.28535	25.9	6.44	0		0	70	1	24.7	0	7	34.04	33	0	155.1	59.5	1	0	0	0	0	0	3	0	1	2	2
548	548	0	0	0	1.25945	21.5	7.94	0		0	65	1	31.8	1	6	26.28	46	1	150.6	72.1	0	0	0	0	0	0	0	0	1	2	2
549	549	0	0	0	1.24378	28	5.99	0		0	63	1	23.9	0	26	76.41	50	1	160.9	61.9	0	1	1	1	0	1	0	0	1	2	2
550	550	1	0	0	1.07759	30.7	6.37	1	0	1	84	0	19.1	1	12	76.35	44	1	163.8	51.2	0	0	0	0	0	0	0	0	2	2	2
551	551	0	0	1	0.645161	18.4	6.55	0		0	85	1	26.1	0	28	20.87	35	0	145.7	55.5	0	0	0	1	0	1	1	0	1	2	1
552	552	0	0	0	1.39276	37.4	9.05	0		0	63	0	26.1	0	28	28.75	47	1	164.9	71	0	0	0	1	1	0	0	0	1	2	2
553	553	0	1	0	1.70648	14.3	5.93	0		0	76	1	20.4	1	20	141.26	34	0	144	42.4	1	1	1	1	0	1	0	0	1	2	2
554	554	0	0	0	1.42045	27.3	6.78	0		0	69	1	28.1	1	19	74.18	24	0	155	67.5	0	1	0	0	0	0	0	0	2	2	2
555	555	0	0	0	1.32626	39.3	8.03	0		0	73	0	23.7	0	27	81.4	31	0	161.3	61.6	1	0	0	0	0	0	0	0	2	2	2
559	559	0	0	0	1.03734	29.6	8.9	0		0	85	0	25.6	0	25	30.81	33	0	155.4	61.8	1	0	0	0	0	0	0	0	1	2	1
560	560	0	0	0	0.934579	19.3	6.45	0		0	82	1	27	1	0	75.44	34	0	144.7	56.5	0	1	0	1	0	1	3	0	1	2	2
561	561	0	0	0	1.26904	25.5	6.72	0		0	71	1	22.7	1	19	237.83	30	0	149.9	51.1	0	0	0	0	0	0	1	0	1	2	2
562	562	0	0	0	1.05042	25.4	6.03	0		0	79	1	22.9	0	21	19.5	31	0	148.5	50.4	0	0	0	0	0	0	0	0	1	2	2
563	563	0	0	0	1.10865	46.2	7.86	0		0	66	0	24.1	0	27	105.16	44	1	167.3	67.4	0	0	0	0	0	0	1	0	2	2	2
564	564	0	0	0	1.32275	25.8	6	0		0	65	1	20.6	0	5	15.1	43	1	153.9	48.9	0	0	0	0	0	0	0	0	1	2	2
565	565	0	0	0	1.51976	21.3	6.66	0		0	67	1	24.4	0	25	26.81	41	1	150.6	55.4	1	0	0	0	0	0	0	0	2	2	2
566	566	0	0	0	1.0917	31.6	7.05	0		0	67	0	20.8	1	0	20.96	43	1	155.3	50.1	0	0	0	0	0	0	1	0	1	2	2
567	567	0	0	0	1.6129	27	7.52	0		0	66	1	29.3	0	23	60.7	43	1	153.9	69.4	1	0	0	0	0	0	0	0	1	2	2
568	568	0	0	0	1.40449	38.8	8.01	0		0	73	0	24	1	15	50.57	34	0	164.6	65	1	0	0	0	0	0	1	0	1	2	1
569	569	1	0	0	1.17925	20	5.58	1	0	1	85	1	19.5	1	2	22.8	33	0	150.8	44.4	1	1	0	0	0	0	0	0	1	2	2
570	570	0	0	0	0.886525	18.3	7.09	0		0	75	1	26.7	0	18	61.12	29	0	141.5	53.5	1	1	0	1	0	1	0	0	1	2	2
571	571	0	0	0	0.959693	22.8	6.13	0		0	85	1	23.9	0	20	388.95	47	1	159	60.5	1	0	0	0	0	0	0	0	1	2	1
572	572	0	0	0	1.27877	28.6	6.34	0		0	71	1	24.9	1	10	85.7	46	1	151.7	57.3	0	0	0	0	0	0	0	0	1	2	2
573	573	0	1	0	1.19904	16	6.34	0		0	67	1	23	0	22	60.34	34	0	154.8	55.2	0	1	0	0	0	0	0	0	2	2	2
574	574	0	0	0	1.3089	37.2	8.24	0		0	78	0	26.7	1	0	61.04	35	0	160	68.3	1	0	0	0	0	0	0	0	2	2	1
575	575	0	0	0	1.37741	30.4	5.7	0		0	67	1	19.7	0	27	12.76	37	0	162.8	52.1	0	0	0	0	0	0	0	0	1	2	2
576	576	0	0	0	1.47493	26.6	6.68	0		0	70	1	21.8	0	24	34.18	29	0	159.1	55.2	0	0	0	0	0	0	0	0	1	2	2
577	577	0	0	0	1.49254	38.4	7.32	0		0	62	0	16	0	28	41.05	53	1	158	40	0	0	0	0	0	0	2	0	1	2	2
578	578	0	0	0	1.51515	26.3	6.39	0		0	67	1	24.6	1	21	162.68	37	0	147.5	53.6	1	1	0	0	0	0	0	0	2	2	2
579	579	0	0	0	1.28535	41	10.66	0		0	69	0	22.4	0	23	28.52	43	1	168.6	63.8	1	0	0	0	0	0	0	0	2	2	2
580	580	0	0	0	0.910747	31.3	8.78	0		0	89	0	25.1	1	0	11.81	30	0	160.8	64.8	1	0	0	1	0	1	1	0	2	2	2
581	581	0	0	0	1.5015	23.9	6.11	0		0	68	1	20.8	0	25	37.61	42	1	149.8	46.6	0	0	0	0	0	0	0	0	1	2	2
582	582	0	0	0	1.35501	31.9	7.53	0		0	76	0	23.7	1	14	22.86	28	0	168.6	67.5	1	0	1	0	0	0	0	0	2	2	2
583	583	0	0	0	1.34771	42.2	8.03	0		0	72	0	23.8	1	24	23.25	38	0	171.8	70.3	1	0	0	1	0	1	0	0	2	2	2
584	584	1	0	0	1.04384	30	6.52	1	0	1	81	0	20	1	13	5.82	37	0	165.7	55	0	1	1	0	0	0	0	0	2	1	1
585	585	0	0	0	1.18765	41	8.5	0		0	69	0	27.1	0	8	20.24	37	0	173.9	82.1	1	0	0	0	0	0	0	0	2	2	2
586	586	0	0	0	1.0352	23.7	6.29	0		0	83	1	23	1	0	74.61	38	0	149.2	51.2	1	0	0	1	0	1	0	0	1	2	2
587	587	0	0	0	1.25628	23.1	6.16	0		0	84	1	23.6	1	0	20.66	44	1	146.4	50.6	0	1	0	0	0	0	0	0	1	2	1
588	588	0	0	0	1.26904	27.5	7.11	0		0	68	1	26.7	0	27	351.44	24	0	147.7	58.2	0	0	0	0	0	0	0	0	1	2	2
589	589	0	0	0	1.38122	26.1	5.93	0		0	75	1	19.6	1	0	15.64	32	0	150.9	44.6	1	1	0	1	0	1	1	0	1	2	2
590	590	0	0	0	1.04822	22.4	6.59	0		0	75	1	23.6	0	23	28.49	30	0	150.4	53.4	0	0	0	0	0	0	0	0	1	2	1
591	591	0	0	0	1.55763	45.8	7.48	0		0	77	0	24.4	0	14	26.22	31	0	173.1	73.1	1	0	0	0	0	0	0	0	2	2	2
592	592	0	0	0	1.54321	30	6.39	0		0	60	1	22.6	0	12	27.19	48	1	150.6	51.3	0	0	0	0	0	0	3	0	1	2	2
594	594	0	0	0	1.31579	37.8	7.42	0		0	74	0	23	0	28	73.61	23	0	157	56.6	1	0	0	1	0	1	0	0	2	2	2
595	595	1	0	0	1.60772	32.5	6.65	1	0	1	81	0	23.1	0	27	80.95	50	1	165	62.8	0	0	0	0	0	0	0	0	2	2	2
596	596	0	0	0	0.927644	20.1	6.37	0		0	78	1	25.2	1	9	99.03	37	0	145	52.9	1	1	0	0	0	0	0	0	1	2	2
597	597	1	0	0	1.31579	20.7	5.62	1	0	1	71	1	20.9	0	27	66.82	30	0	155.5	50.6	0	0	0	0	0	0	0	0	1	2	2
598	598	1	0	0	1.38889	30	6.88	1	0	1	83	0	20.3	1	10	12.8	33	0	149.1	45.1	1	0	1	0	0	0	0	0	2	2	2
599	599	0	1	0	1.28866	17.6	6.33	0		0	83	1	26.1	0	26	33.37	36	0	139.4	50.7	0	0	0	0	0	0	0	0	2	2	2
600	600	0	0	0	1.37363	39.7	7.38	0		0	70	0	24.6	0	22	66.48	26	0	172.3	72.9	0	1	0	0	0	0	0	0	2	2	2
601	601	0	0	0	1.37363	21.7	5.79	0		0	70	1	20.7	0	26	18.56	34	0	144	43	1	1	0	1	0	1	0	0	1	2	1
602	602	0	0	0	1.31579	28.6	8.07	0		0	69	1	31.2	1	15	36.09	37	0	157	76.9	0	0	0	0	0	0	1	0	1	2	1
603	603	1	0	0	1.5528	33.5	6.79	1	0	1	74	0	19.1	1	19	39.53	37	0	154	45.4	0	1	1	0	0	0	0	0	1	2	2
604	604	0	0	0	1.5873	38.2	9.35	0		0	86	0	26.4	0	18	694.41	26	0	167.4	73.9	1	0	0	0	0	0	0	0	1	2	2
605	605	1	0	0	1.19904	23.7	5.4	1	0	1	85	1	18	1	0	30.47	28	0	152.2	41.8	0	0	0	0	0	0	0	0	1	2	2
606	606	1	0	0	1.10619	26.4	6.05	1	0	1	91	0	19.4	1	0	27.49	26	0	160.6	50.1	1	0	0	0	0	0	0	0	1	2	2
607	607	0	0	0	1.63934	26.2	7	0		0	75	1	25.8	1	20	57.22	32	0	147.8	56.3	0	0	0	0	0	0	0	0	1	2	2
608	608	1	0	0	1.34409	23.5	5.69	1	0	1	66	1	19.2	1	4	62.22	30	0	165.1	52.2	0	0	0	0	0	0	0	0	2	2	2
609	609	0	0	0	1.40056	23.5	6.16	0		0	73	1	20.5	0	25	18.63	31	0	156	50	1	1	0	0	0	0	0	0	1	2	1
610	610	0	0	0	1.70068	44.3	8.29	0		0	78	0	22.2	0	29	77.29	30	0	162.9	58.8	1	0	0	0	0	0	0	0	2	2	1
611	611	1	0	0	1.47493	40.9	6.62	1	0	1	68	0	21	1	0	9.87	36	0	176	65.2	0	0	0	0	0	0	0	0	2	2	1
612	612	0	0	0	1.53846	39.7	8.99	0		0	80	0	29.1	1	0	18.29	20	0	165.4	79.6	0	0	0	0	0	0	0	0	1	2	2
613	613	0	0	0	1.45349	39	9.62	0		0	83	0	28.6	1	0	85.82	38	0	162.2	75.2	1	0	0	1	1	0	1	1	1	2	1
614	614	1	0	0	1.0661	21.1	5.69	1	0	1	74	1	21.2	0	20	110.57	41	1	157.4	52.5	1	1	0	0	0	0	0	1	2	2	1
615	615	0	0	0	1.25	21.4	5.87	0		0	74	1	19.3	1	16	45.09	38	0	151.6	44.3	1	1	0	0	0	0	0	0	1	2	2
616	616	0	0	0	1.45349	23.8	6.94	0		0	74	1	25.6	0	20	88.69	24	0	145.5	54.2	0	0	0	0	0	0	0	0	1	2	1
617	617	0	0	0	1.12613	24.4	6.68	0		0	77	1	28.2	0	30	83.32	27	0	157.2	69.7	1	0	0	0	0	0	0	0	1	2	2
618	618	0	0	0	1.09409	40.6	8.88	0		0	79	0	25.1	0	24	40.04	30	0	161.6	65.6	0	1	0	1	0	1	0	0	1	2	2
619	619	0	0	0	1.30208	35.2	7.59	0		0	76	0	24.7	1	15	25.29	28	0	156.1	60.1	0	0	0	0	0	0	0	0	2	2	1
620	620	0	0	0	1.51057	37.6	7.09	0		0	70	0	22.3	0	20	45.03	32	0	158.5	55.9	0	0	1	0	0	0	0	0	2	2	2
621	621	0	0	0	1.27551	22.8	6.98	0		0	74	1	24.2	1	18	22.31	30	0	156.5	59.2	0	0	0	0	0	0	1	0	1	2	2
624	624	0	0	0	1.17371	43.9	9.07	0		0	64	0	29.1	0	24	19.99	36	0	163.7	77.9	0	0	0	0	0	0	0	0	2	2	2
625	625	1	0	0	1.66667	25.5	5.3	1	0	1	68	1	17.6	0	27	76.03	32	0	150.5	39.9	0	1	0	0	0	0	0	0	1	2	1
626	626	0	0	0	1.17925	21.5	5.93	0		0	73	1	19.7	1	15	12.57	47	1	148.1	43.3	0	1	0	0	0	0	0	0	2	2	1
627	627	0	0	0	1.01215	42.6	9.22	0		0	68	0	26.5	1	15	20.9	36	0	156.6	65.1	0	0	0	0	0	0	0	0	2	2	2
628	628	0	0	1	0.764526	21.6	5.93	0		0	80	1	21.5	0	20	309.24	50	1	146.3	46.1	1	1	0	0	0	0	0	0	1	2	2
629	629	0	0	0	1.33333	35.3	7.08	0		0	61	0	19.7	0	28	173.25	33	0	162.9	52.3	0	0	0	0	0	0	0	0	1	2	2
630	630	0	0	0	1.17925	30.3	10.26	0		0	74	0	28.8	0	28	19.68	24	0	163.7	77.2	0	0	0	0	0	0	0	0	2	2	2
631	631	0	0	0	1.11359	28.3	6.12	0		0	74	1	22.2	0	25	207.32	23	0	154.4	52.9	0	0	0	0	0	0	0	0	1	2	2
633	633	0	0	0	1.32275	36.8	8.54	0		0	67	0	26.9	0	23	20.9	24	0	165.2	73.4	1	0	0	0	0	0	0	0	2	2	1
634	634	0	0	0	1.2987	30	6.41	0		0	68	1	22.1	1	10	9.34	29	0	159	55.9	1	1	0	0	0	0	0	0	2	2	2
635	635	0	0	0	1.05932	21.1	5.89	0		0	70	1	24.8	0	27	30.83	36	0	158.5	62.2	0	0	0	0	0	0	0	0	1	2	1
637	637	0	0	1	0.70922	23	7.33	0		0	84	1	26.5	1	0	180.9	36	0	146.4	56.7	1	1	0	0	0	0	0	0	1	2	2
638	638	0	0	0	1.25	23.1	5.77	0		0	84	1	21.7	1	0	16.04	31	0	151.8	49.9	1	1	0	0	0	0	4	0	1	2	2
639	639	1	0	0	1.26263	31.6	6.94	1	0	1	75	0	21.1	1	0	11.56	26	0	168.1	59.6	0	1	0	0	0	0	0	0	1	1	2
640	640	0	0	0	1.25945	24.9	6.79	0		0	75	1	26.2	1	5	10.88	38	0	152.1	60.6	1	0	0	0	0	0	0	0	1	2	2
641	641	0	0	0	1.47493	24.9	6.96	0		0	76	1	26.5	0	17	196.14	26	0	151.1	60.6	1	1	1	0	0	0	0	0	1	2	2
642	642	0	0	0	1.25945	35.9	8.12	0		0	78	0	24.1	0	28	35.03	37	0	163.1	64	1	1	0	0	0	0	1	0	2	2	2
643	643	0	0	0	1.54321	41.2	7.98	0		0	76	0	24.1	0	21	23.95	29	0	159.9	61.6	1	0	0	0	0	0	0	0	2	1	2
644	644	0	0	0	1.2987	32.5	7.29	0		0	78	0	23.4	1	13	24.76	25	0	167.3	65.4	1	0	1	0	0	0	1	0	2	2	2
645	645	0	0	0	1.50602	26.9	5.74	0		0	71	1	21.1	1	10	10.75	25	0	155.6	51.2	1	1	0	0	0	0	0	0	2	2	2
646	646	0	0	0	1.14416	41.4	7.34	0		0	77	0	22.8	0	18	60.87	31	0	164.2	61.5	1	0	1	0	0	0	0	0	2	2	2
647	647	0	0	0	1.03306	20.8	6.35	0		0	71	1	23.2	1	14	45.5	29	0	147.9	50.7	1	1	0	0	0	0	0	0	1	2	2
648	648	0	0	0	1.07527	22.4	7.05	0		0	82	1	24.1	1	0	67.69	36	0	151.6	55.4	1	0	0	0	0	0	1	0	1	2	2
649	649	0	0	0	0.83612	18.9	7.07	0		0	81	1	27.4	1	0	22.79	37	0	146.6	58.8	1	0	0	0	0	0	0	0	1	2	1
650	650	0	0	0	1.07296	18.5	7.22	0		0	82	1	30.8	0	3	17.39	28	0	142.7	62.8	1	0	0	0	0	0	1	0	1	2	2
651	651	0	1	1	0.788644	23.2	7.51	0		0	88	0	25.6	1	8	42.44	46	1	152.7	59.8	1	0	1	0	0	0	0	0	2	2	1
652	652	0	0	0	1.66113	26.3	5.75	0		0	73	1	20.1	1	17	40.17	42	1	159.9	51.3	0	0	0	0	0	0	0	0	1	2	2
653	653	0	0	0	1.20773	18.8	6.24	0		0	83	1	24.6	1	20	27.51	32	0	155.1	59.1	0	0	0	0	0	0	0	0	1	2	2
654	654	0	1	0	1.03734	17.3	5.74	0		0	77	1	21.9	1	0	19.23	37	0	150.5	49.7	1	1	0	0	0	0	1	0	1	2	2
655	655	1	0	0	0.863558	36.5	6.52	1	0	1	75	0	20	0	28	22.34	35	0	159.1	50.6	0	0	0	1	1	0	0	0	1	2	2
656	656	0	1	0	1.18765	17.6	6.81	0		0	68	1	21.4	0	27	34.35	39	0	141.3	42.7	0	1	0	0	0	0	1	0	2	2	1
657	657	0	0	0	1.41243	33.4	7.33	0		0	69	0	20.5	1	22	59.2	37	0	164.8	55.6	0	0	0	0	0	0	0	0	1	2	2
658	658	0	0	0	1.44509	26.1	6.22	0		0	63	1	21.7	0	30	156.67	35	0	157.3	53.7	0	0	0	0	0	0	0	0	2	2	2
659	659	0	0	0	1.62866	33.7	7.4	0		0	62	1	23.8	1	9	26.49	36	0	149.8	53.4	1	0	0	0	0	0	0	0	1	2	2
660	660	0	0	0	0.805153	20.4	7.42	0		0	90	1	21.9	1	0	49.78	50	1	150.9	49.9	1	0	1	0	0	0	1	0	1	2	2
661	661	0	0	0	1.12613	18.5	6.86	0		0	79	1	22.7	1	1	27.01	43	1	144.4	47.3	1	0	0	0	0	0	0	1	1	2	2
662	662	0	0	0	1.44509	24.6	6.14	0		0	78	1	18	1	9	132.9	32	0	153.1	42.1	1	0	0	1	1	0	0	1	2	1	1
664	664	1	0	0	1.3587	31.2	6.92	1	0	1	65	0	21.5	0	24	9.68	45	1	155.8	52.3	1	0	0	1	0	1	0	0	1	2	2
665	665	0	1	1	0.355872	15.5	7	0		0	90	1	23.3	0	2	10.02	35	0	132.2	40.8	1	0	0	0	0	0	0	1	1	2	2
666	666	0	0	0	0.957854	23.5	7.9	0		0	82	1	28.2	0	25	33.06	30	0	145.4	59.7	1	0	1	0	0	0	0	0	2	2	2
667	667	0	0	0	1.31926	36.4	7.61	0		0	71	0	23.4	0	27	176.47	33	0	161.3	60.8	0	0	0	0	0	0	0	0	1	2	1
668	668	0	0	0	1.32626	24.9	6.54	0		0	76	1	24.1	1	8	77.1	32	0	151.4	55.2	0	0	0	0	0	0	0	0	1	2	1
669	669	0	0	0	0.996016	23	6.91	0		0	86	1	21.1	1	5	16.07	42	1	143.4	43.3	1	0	0	0	0	0	0	0	2	2	2
670	670	0	0	0	1.25945	22	6.34	0		0	79	1	23.1	1	19	53.23	37	0	143.7	47.7	1	1	0	0	0	0	2	0	1	2	1
671	671	0	0	0	1.76056	24.5	7.44	0		0	60	1	28.1	0	24	24.88	36	0	156.8	69.2	1	0	0	0	0	0	0	0	2	2	2
672	672	1	0	0	1.39665	19.4	5.26	1	0	1	74	1	16.1	0	24	151.89	36	0	151	36.7	1	1	0	0	0	0	0	0	2	2	1
673	673	0	0	0	1.19332	40.1	7.88	0		0	68	0	21.9	1	9	5.42	29	0	162.9	58.2	0	0	0	0	0	0	0	0	1	2	2
674	674	0	0	0	1.5625	31	6.15	0		0	68	1	20.7	1	19	22.7	37	0	154.6	49.5	0	0	0	0	0	0	0	0	1	1	2
675	675	1	0	0	1.20482	26.8	5.02	1	0	1	73	0	14.5	1	0	17.82	32	0	171.2	42.6	0	0	0	0	0	0	0	0	1	2	1
676	676	0	0	0	1.22549	26.2	5.76	0		0	69	1	19.5	1	21	59.74	25	0	159.8	49.9	0	1	0	0	0	0	0	0	1	2	2
677	677	0	0	0	1.03306	27.6	6.8	0		0	86	1	26	0	8	11.06	30	0	148	56.9	1	0	0	1	0	1	0	0	1	2	2
678	678	0	0	0	1.0917	20.7	6.75	0		0	79	1	19.3	0	5	17.43	33	0	140.4	38.1	0	0	0	0	0	0	0	0	2	2	2
679	679	0	0	0	0.87108	21.4	5.75	0		0	83	1	19.1	1	6	27.12	48	1	157.2	47.1	0	0	0	0	0	0	2	0	1	2	2
680	680	1	0	0	1.52439	44.3	6.11	1	0	1	74	0	19	1	7	24.56	43	1	167.8	53.5	0	0	0	0	0	0	0	0	1	2	2
681	681	0	0	0	1.15207	20	6.51	0		0	68	1	20.8	0	27	183.12	56	1	148.2	45.6	0	0	0	0	0	0		0	1	2	2
682	682	0	0	0	1.04603	23.8	6.2	0		0	79	1	21.4	1	21	38.54	36	0	154	50.8	0	0	0	0	0	0	0	0	2	2	2
683	683	0	0	0	1.42857	24.4	7.56	0		0	66	1	27.2	0	22	12.4	39	0	150.4	61.6	1	1	0	0	0	0	0	0	1	2	1
684	684	0	0	0	1.32979	35.7	8.01	0		0	78	0	25.5	0	20	47.4	51	1	172	75.4	1	0	0	0	0	0	0	0	1	2	2
685	685	0	0	0	1.3587	23.9	5.71	0		0	65	1	20.5	0	28	6.17	35	0	143.2	42.1	1	0	0	0	0	0	0	0	2	1	1
686	686	0	0	0	1.3369	31.3	7.3	0		0	75	1	30.1	1	10	53.08	41	1	153	70.5	0	0	0	0	0	0	0	0	1	2	2
687	687	0	0	0	1.17925	40.7	7.72	0		0	70	0	24.2	0	26	12.27	23	0	169.2	69.2	0	0	0	0	0	0	0	0	2	2	2
688	688	0	0	0	1.34409	23.7	6.58	0		0	67	1	21.8	1	14	10.9	39	0	154.9	52.3	0	0	0	0	0	0	1	0	2	2	2
689	689	0	0	0	1.27551	22.7	5.92	0		0	65	1	20.9	0	23	39.17	36	0	146.5	44.8	0	0	0	0	0	0	0	0	1	2	1
690	690	0	0	0	1.6835	57.5	9.52	0		0	63	0	23.4	0	28	240.23	45	1	172.4	69.6	0	0	0	0	0	0		0	1	2	1
691	691	0	0	0	1.86567	22.5	7.03	0		0	68	1	21.1	0	23	200.93	28	0	151.3	48.3	0	0	0	0	0	0	0	0	1	2	1
692	692	0	0	1	0.496032	20.8	6.56	0		0	77	1	21.3	1	0	83.47	39	0	148.2	46.8	1	0	0	0	0	0	5	0	1	2	1
693	693	0	0	0	1.21065	22.1	6.24	0		0	69	1	23.5	1	11	295.24	33	0	149.8	52.8	0	0	0	0	0	0	0	0	1	2	1
694	694	0	0	0	1.47059	24.5	5.98	0		0	80	1	23.5	1	28	164.03	25	0	142.2	47.6	0	0	0	0	0	0	0	0	1	2	1
695	695	0	0	0	1.40449	23.9	6.07	0		0	74	1	24.5	1	11	30.85	23	0	148.6	54	0	0	0	0	0	0	0	0	1	2	2
696	696	0	0	0	1.54321	29.3	6.31	0		0	76	1	22.3	0	31	35.81	27	0	148.4	49.1	1	0	0	0	0	0	0	0	2	2	2
697	697	0	0	0	1.1655	23.5	6.82	0		0	73	1	23.1	1	0	20.03	27	0	144.3	48	0	1	0	0	0	0	1	0	1	2	2
698	698	1	0	0	1.18483	38.4	6.13	1	0	1	80	0	17.8	1	0	13.27	31	0	160.6	46	1	0	1	0	0	0	0	0	1	2	2
699	699	0	0	0	1.26904	21.4	6.82	0		0	79	1	28.1	1	1	70.22	26	0	145.8	59.7	0	0	0	0	0	0	0	0	2	2	2
700	700	0	0	0	1.23762	23.5	5.86	0		0	92	1	21.5	0	26	129.43	40	1	155.1	51.7	1	1	0	1	0	1	0	0	1	2	2
701	701	0	0	0	1.71821	39.9	8.42	0		0	76	0	21.5	0	22	66.65	33	0	159.8	55	0	0	0	0	0	0	0	0	1	2	1
702	702	0	0	0	1.28205	26.9	6.34	0		0	73	1	24.7	1	17	138.32	33	0	158.8	62.3	0	0	0	0	0	0	0	0	1	2	1
703	703	0	0	0	1.39276	25.6	6.47	0		0	74	1	24.6	0	13	80.26	25	0	157.7	61.3	0	1	0	0	0	0	0	0	1	2	1
705	705	0	1	0	1.14155	19.4	8.78	0		0	80	0	26.9	1	5	33.57	39	0	144.8	56.4	0	0	0	1	0	1	0	0	2	2	2
706	706	1	0	0	1.52439	25.1	5.48	1	0	1	72	1	15.3	0	30	132.04	39	0	162.1	40.3	0	1	0	0	0	0	0	0	1	2	2
707	707	1	0	0	1.002	44.1	6.31	1	0	1	78	0	20.9	1	5	47.61	28	0	160.7	54.1	1	0	0	0	0	0	0	0	1	2	2
708	708	1	0	1	0.65703	28.7	6.86	2	1		77	0	22.7	0	25	21.2	46	1	158.3	56.8	1	0	1	0	0	0	0	1	1	2	2
709	709	0	1	0	0.963391	17	7.02	0		0	77	1	28.6	1	0	43.72	28	0	149.6	63.9	1	1	0	0	0	0	0	0	1	2	1
710	710	0	0	0	1.21359	27	7.03	0		0	84	1	28.9	1	0	16.57	33	0	147	62.5	1	0	0	0	0	0	0	0	1	2	2
711	711	0	0	0	0.988142	42.6	7.53	0		0	88	0	21.1	1	0	26.25	30	0	168.6	59.9	0	0	0	0	0	0	0	0	1	2	2
712	712	0	0	0	1.30208	23.7	6.44	0		0	68	1	26.4	0	28	26.61	37	0	153.1	61.9	1	0	0	0	0	0	0	0	1	2	2
713	713	1	1	0	1.24688	15.5	5.05	2	1		83	1	23.2	1	8	128.03	21	0	148.2	50.9	1	1	0	1	0	1	0	0	1	2	2
714	714	0	0	0	1.31926	26.1	6.67	0		0	76	1	26.8	1	15	52.29	26	0	146.9	57.8	0	1	0	0	0	0	0	0	1	2	2
715	715	0	0	0	1.34771	19	6.64	0		0	70	1	23.6	1	0	46.06	36	0	149.3	52.6	0	0	0	0	0	0	0	0	1	2	2
716	716	0	0	0	0.968992	19.3	5.8	0		0	82	1	23.4	1	1	40.12	31	0	144.4	48.7	1	1	0	0	0	0	0	0	1	2	1
717	717	0	1	0	0.905797	17.9	5.79	0		0	85	1	21	1	0	31.7	40	1	141.6	42.1	0	0	0	0	0	0	0	0	2	1	2
718	718	0	0	0	1.21655	22.3	6.34	0		0	71	1	25.7	1	11	74.35	32	0	156.3	62.7	0	0	0	1	0	1	0	0	1	2	2
719	719	1	0	0	1.43266	19.9	5.17	1	0	1	72	1	17.9	0	9	28.79	32	0	147.8	39	1	0	0	0	0	0	0	0	2	2	2
720	720	0	0	0	1.19617	25.9	7.38	0		0	76	1	31.3	1	15	71.23	22	0	146.8	67.5	1	1	0	0	0	0	0	0	1	2	1
721	721	1	0	0	1.25313	35.7	6.92	1	0	1	67	0	19.5	1	18	143.63	31	0	156.7	48	0	0	0	0	0	0	0	0	1	2	2
722	722	0	0	0	1.35135	25.9	7.04	0		0	73	1	27.5	1	23	98.8	32	0	153.1	64.5	0	0	0	0	0	0	1	0	1	2	2
723	723	0	0	0	1.02459	18.1	5.93	0		0	86	1	19.9	1	9	168.04	38	0	146.3	42.7	0	0	0	0	0	0	0	0	1	2	2
724	724	0	0	0	1.40056	33.1	9.36	0		0	72	0	29	0	23	188.85	40	1	155.7	70.2	0	1	0	0	0	0	0	0	1	2	2
725	725	0	0	0	1.38122	40.3	9.2	0		0	69	0	27.9	0	28	39.51	29	0	163.5	74.6	1	1	0	1	0	1	0	0	1	2	2
726	726	1	1	1	0.719424	25.7	6.62	2	1		89	0	21	1	0	17.13	51	1	159.8	53.5	1	0	0	0	0	0		0	1	1	2
727	727	0	0	0	1.08225	18.5	6.76	0		0	81	1	26.4	1	4	70.74	48	1	142.9	53.9	0	0	0	0	0	0	0	0	1	2	2
728	728	0	0	0	1.05932	25.8	6.75	0		0	79	1	27.1	0	26	32.51	33	0	150.5	61.4	1	1	0	0	0	0	0	0	1	2	1
729	729	0	0	1	0.748503	23.1	6.33	0		0	80	1	28.7	1	0	323.5	35	0	162.4	75.8	1	0	0	0	0	0	0	0	1	1	2
730	730	1	0	0	1.10132	19	5.55	1	0	1	83	1	17.1	1	8	121.12	32	0	147.7	37.4	0	0	0	0	0	0	0	0	1	2	2
731	731	0	0	0	1.35501	22.8	6.13	0		0	69	1	21.1	1	7	83.39	26	0	146.2	45	0	0	0	0	0	0	0	0	1	2	1
732	732	1	1	0	1.28866	13.4	5.3	2	1		78	1	21.9	1	11	19.63	33	0	146.6	47	0	1	0	0	0	0	1	0	1	2	2
733	733	0	0	0	1.40845	23.4	6.28	0		0	70	1	23.3	0	26	52.44	35	0	150.4	52.8	0	0	0	0	0	0	0	0	1	2	1
734	734	0	0	0	1.65563	24.2	6.73	0		0	61	1	24.8	0	29	30.87	31	0	147.3	53.8	0	0	0	0	0	0	0	0	1	2	1
735	735	0	0	0	1.33333	45.5	8.49	0		0	68	0	25.2	0	22	94.2	30	0	168.5	71.6	1	0	0	1	0	1	0	0	2	2	1
736	736	1	0	1	0.680272	19	4.93	2	1		88	1	20	1	18	92.77	36	0	140.3	39.3	1	1	0	0	0	0	3	0	2	2	1
737	737	0	0	0	1.38889	36.9	7.15	0		0	72	0	22.7	1	10	15.34	22	0	162.6	60	0	0	0	0	0	0	1	0	1	2	2
738	738	0	0	0	1.36986	37.2	9.07	0		0	63	0	29.2	1	4	330.19	40	1	157.5	72.4	1	0	0	0	0	0	0	0	1	2	1
739	739	0	0	1	0.526316	18.5	6.34	0		0	81	1	24.4	1	0	28.6	44	1	149.7	54.7	1	0	0	0	0	0	0	0	2	2	1
740	740	0	0	0	1.36986	29.6	7.89	0		0	89	0	24.4	1	0	163.58	40	1	148.5	53.8	1	0	0	0	0	0	2	0	2	1	1
742	742	1	0	0	1.26263	24.6	5.36	1	0	1	64	1	15.5	0	28	30.1	33	0	167.3	43.4	1	0	0	0	0	0	1	0		2	2
743	743	0	0	0	1.57233	43.9	8.94	0		0	67	0	25.6	0	14	100.33	41	1	172.8	76.5	1	0	0	0	0	0	0	0	2	2	2
744	744	0	0	0	1.42045	28.9	6.35	0		0	64	1	22.6	0	27	254.32	29	0	153.7	53.3	0	1	0	0	0	0		0	1	2	1
745	745	0	0	0	1.47929	41.3	7.63	0		0	70	0	23.2	0	18	23.69	29	0	170.6	67.4	1	1	0	1	0	1	0	0	1	2	2
747	747	0	1	0	1.44509	17.8	6.06	0		0	81	1	23	1	0	80.3	36	0	152.5	53.4	0	1	0	0	0	0	0	0	1	2	1
748	748	0	0	0	1.25313	24.5	5.85	0		0	68	1	23.4	1	0	32.81	40	1	151.4	53.7	0	0	0	0	0	0	0	0	2	2	2
749	749	1	0	0	1.57233	35.9	6.51	1	0	1	72	0	17.8	1	5	231.99	32	0	166.3	49.3	0	0	0	0	0	0	0	0	2	2	2
750	750	0	0	0	1.5625	34.1	7.74	0		0	77	0	25.6	0	27	116.58	33	0	158.7	64.5	1	1	0	1	0	1	0	0	1	2	2
751	751	0	0	0	1.14416	22.5	5.88	0		0	79	1	22.4	1	3	32.43	40	1	152.7	52.3	0	0	0	0	0	0	0	0	1	2	1
752	752	0	0	0	1.40056	24.1	6.65	0		0	65	1	26.9	1	19	41.35	35	0	153.6	63.5	0	0	0	0	0	0	1	0	2	2	2
753	753	0	0	1	0.573394	19	6.8	0		0	93	1	18.3	1	1	48.19	36	0	140.9	36.3	1	0	0	1	0	1	0	0	2	2	2
754	754	1	0	0	1.13379	22.3	5.64	1	0	1	81	1	21.6	1	12	138.57	35	0	147.7	47.1	1	1	0	0	0	0	0	0	2	2	1
755	755	0	0	0	1.44928	33.3	7.39	0		0	82	0	21.4	0	32	114.29	26	0	163.3	57.2	0	0	0	0	0	0	0	0	1	2	1
756	756	0	0	0	1.49701	45.7	8.77	0		0	71	0	24.3	1	0	53.26	30	0	164.7	65.8	0	1	1	1	0	1	0	0	2	2	2
757	757	0	0	0	1.38889	22.8	6.91	0		0	71	1	21	0	26	133.38	36	0	144.9	44	0	1	1	0	0	0	0	0	1	2	2
759	759	0	0	0	1.4245	23.1	6.53	0		0	77	1	24.3	1	1	22.86	24	0	151.6	55.9	0	0	0	0	0	0	0	0	1	2	1
760	760	1	0	0	1.29534	18.3	4.6	2	1		83	1	18.4	1	8	14.96	40	1	150.3	41.5	1	0	0	0	0	0	0	0	1	2	2
761	761	0	0	0	1.33333	28.5	6.02	0		0	75	1	20.8	0	20	230.7	10	0	158.4	52.2	1	0	0	0	0	0	0	0	1	2	1
762	762	0	0	0	1.11857	20.7	5.72	0		0	82	1	22.1	1	3	32.25	40	1	144.9	46.5	1	1	0	1	0	1	0	0	2	1	1
763	763	0	0	0	1.66113	28.4	6.91	0		0	66	1	25.6	0	22	103.82	35	0	152.6	59.5	0	0	0	0	0	0	0	0	1	2	2
764	764	0	0	0	1.79211	40.4	7.51	0		0	70	0	22.5	1	2	10.46	33	0	176.1	69.8	1	0	1	0	0	0	0	0	1	2	1
765	765	0	0	0	1.38504	23.8	6.65	0		0	73	1	26.6	1	8	44.4	41	1	162.7	70.3	1	1	0	0	0	0	2	0	1	2	1
766	766	0	0	0	0.954198	33.4	7.31	0		0	63	0	21.5	1	21	72.75	28	0	160.4	55.4	0	0	1	0	0	0	0	0	2	2	2
768	768	0	0	0	1.48368	28.9	7.05	0		0	63	1	24.1	1	12	37.91	26	0	158.9	60.8	0	0	0	0	0	0	0	0	2	2	1
769	769	0	0	0	1.66113	21.1	6.8	0		0	60	1	26.3	0	27	25.08	32	0	145	55.2	1	0	0	0	0	0	1	0	1	2	2
770	770	0	0	0	1.34048	29.2	5.92	0		0	64	1	18.5	0	26	175.62	31	0	160.7	47.9	0	0	0	0	0	0	0	0	1	2	1
771	771	0	0	0	1.40056	24	7.38	0		0	72	1	26.4	1	0	20.11	51	1	144	54.7	1	0	0	0	0	0	0	0	1	2	2
772	772	0	0	0	1.14679	20.3	6.71	0		0	82	1	24.5	1	0	14.27	38	0	145.5	51.8	0	0	0	0	0	0	0	0	1	2	2
773	773	0	0	0	1.30208	18.4	6.1	0		0	78	1	25.5	1	11	241.8	30	0	147.6	55.6	1	0	1	0	0	0	0	0	1	2	1
774	774	1	0	0	0.984252	25.2	5.56	1	0	1	81	1	23.3	0	30	20.05	32	0	146.9	50.2	1	1	0	1	0	1	1	0	1	2	1
775	775	1	0	0	1.07991	25.1	5.61	1	0	1	77	1	19.9	1	0	129.35	36	0	151.7	45.8	0	0	0	1	1	0		0	1	2	1
776	776	0	1	0	0.844595	14.3	7.09	0		0	82	1	29.5	1	0	28.08	33	0	141	58.6	1	0	1	0	0	0	0	0	1	2	2
777	777	0	0	0	1.02249	22.8	6.47	0		0	80	1	25.8	1	16	33.91	38	0	148.7	57	0	1	0	0	0	0	0	0	1	2	1
778	778	0	0	0	1.12613	25.6	6.45	0		0	81	1	24.7	1	6	33.3	35	0	147.3	53.5	0	0	0	0	0	0	0	0	1	2	1
779	779	0	0	0	1.05708	25.2	5.71	0		0	75	1	23.7	1	10	29.09	38	0	152.6	55.3	0	0	0	0	0	0	0	0	1	2	1
780	780	1	0	0	1.20192	20.1	5.6	1	0	1	81	1	19.4	1	23	18.65	44	1	155.3	46.9	1	1	0	0	0	0	0	0	1	2	2
781	781	0	0	0	1.09409	18.8	6.32	0		0	82	1	24.2	1	3	29.45	21	0	150.9	55.2	0	1	0	1	0	1	0	0	1	1	1
783	783	0	0	0	1.35135	26.5	5.88	0		0	62	1	22.2	0	23	10.68	45	1	159.2	56.2	0	0	0	0	0	0	0	0	1	2	2
784	784	0	0	0	1.14155	40	9.08	0		0	71	0	28.6	1	1	94.2	37	0	160.5	73.8	0	0	0	0	0	0		0	1	2	1
785	785	0	0	0	1.16279	25.9	6.54	0		0	78	1	23.5	1	0	54.11	43	1	152	54.4	1	0	0	0	0	0	0	0	1	2	2
786	786	1	1	1	0.746269	13	4.97	2	1		80	1	21.9	0	15	9.49	38	0	133.5	39	1	0	0	0	0	0	2	1	1	2	2
788	788	0	0	0	1.50602	45.2	7.05	0		0	69	0	21.4	1	1	54.05	26	0	168	60.5	1	1	1	1	0	1	0	0	1	2	1
789	789	0	0	0	1.2987	23.5	6.23	0		0	68	1	20.3	0	23	126.84	34	0	152.3	47	0	0	0	0	0	0	0	0	1	2	2
790	790	0	0	0	1.32626	22	6.91	0		0	68	1	24	0	22	71.55	31	0	138.2	45.9	1	0	0	0	0	0	0	0	1	2	2
791	791	0	1	0	1.4881	17.5	5.83	0		0	69	1	22.4	0	27	17.42	33	0	143.5	46.1	0	0	0	0	0	0	0	0	1	2	2
792	792	0	1	0	1.21359	14.8	5.79	0		0	73	1	19	0	21	28.64	44	1	134.7	34.5	1	1	0	0	0	0	0	0	2	2	2
793	793	0	0	0	1.34409	43.3	9.02	0		0	72	0	26.7	0	18	179.61	39	0	165.5	73	1	0	0	0	0	0	0	0	1	2	2
794	794	0	0	0	1.51057	31	7.66	0		0	65	1	27.2	0	25	30.29	43	1	152.9	63.7	0	1	0	0	0	0	0	0	1	2	1
795	795	0	1	0	1.07066	15.7	6.48	0		0	88	1	21.3	1	7	44.14	37	0	138.3	40.8	0	0	0	0	0	0	0	0	1	2	1
796	796	0	0	0	1.17371	22.3	5.93	0		0	85	1	19.8	1	9	17.65	39	0	152.6	46.1	1	1	1	0	0	0	1	0	2	2	2
797	797	0	0	0	1.38504	33.6	6.9	0		0	70	1	24.2	0	26	57.51	33	0	165.1	66.1	1	1	0	0	0	0	0	0	1	2	2
798	798	0	0	0	1.38889	28.3	6.93	0		0	68	1	29.9	1	9	11.95	27	0	162.1	78.5	0	0	0	0	0	0	0	0	1	2	2
799	799	0	0	0	1.38122	36.3	7.62	0		0	70	0	22	0	25	26.45	34	0	162.8	58.4	0	0	0	0	0	0	0	0	1	2	2
800	800	0	0	0	1.52439	24.9	6.41	0		0	65	1	24	1	5	52.17	33	0	153	56.1	1	0	1	0	0	0	0	0	1	2	1
801	801	1	0	0	1.09409	25.8	5.13	1	0	1	92	1	23.6	1	0	36.74	24	0	139.6	45.9	1	0	0	1	0	1	0	0	1	2	1
802	802	0	0	0	1.58228	20.8	5.8	0		0	71	1	17.6	0	25	22.2	42	1	156.5	43	0	0	0	0	0	0	0	0	1	2	2
803	803	0	0	0	1.54799	31.3	7.71	0		0	69	1	33.1	0	26	8.65	44	1	146.3	70.9	0	0	0	0	0	0	0	0	2	1	2
804	804	0	0	0	1.44928	45.7	7.28	0		0	68	0	21.1	0	22	23.81	44	1	155.9	51.3	0	0	0	0	0	0	0	0	1	2	2
805	805	0	0	0	1.32626	42.2	8.09	0		0	71	0	21.6	0	23	100.96	43	1	164.9	58.7	0	0	0	0	0	0	0	0	1	2	2
806	806	0	0	0	1.24688	22.5	6.22	0		0	75	1	25.1	0	9	8.56	38	0	155.3	60.6	0	1	0	0	0	0	0	0	2	2	1
808	808	0	0	0	1.60772	44.2	8.66	0		0	79	0	23.4	1	14	76.26	29	0	153.9	55.5	1	1	0	0	0	0	0	0	2	2	2
809	809	0	0	0	1.05263	24	8.16	0		0	78	1	25.6	0	19	9.16	30	0	145.6	54.2	1	0	0	0	0	0	0	0	1	2	2
812	812	0	1	0	1.15473	25.9	7.36	0		0	82	0	21.1	1	0	10.33	23	0	156.4	51.5	0	0	0	0	0	0	0	0	2	2	2
813	813	1	0	0	0.847458	28.7	6.76	1	0	1	86	0	20.5	1	16	98	34	0	162.3	54	1	0	1	1	1	0	1	0	2	2	2
814	814	0	1	0	1.03734	16.6	5.98	0		0	86	1	21	1	0	14.24	30	0	144	43.5	1	1	0	1	0	1		0	1	2	2
815	815	0	0	0	1.11857	25.8	6.17	0		0	77	1	21.4	0	25	17.68	43	1	144.6	44.8	1	1	1	0	0	0	0	0	2	2	2
816	816	0	0	0	1.18765	37.9	9.14	0		0	65	0	25.2	0	28	41.29	32	0	164.4	68.2	0	0	0	1	1	0	0	0	2	2	2
817	817	0	0	0	1.05485	21.3	6.64	0		0	72	1	24.3	0	15	50.36	29	0	156.2	59.4	1	0	0	0	0	0	0	0	1	2	2
818	818	0	0	0	1.03734	26.6	7.13	0		0	69	1	27.1	1	25	234.28	35	0	152.1	62.8	1	1	1	0	0	0	0	0	2	2	2
819	819	0	0	0	0.93633	28.3	6.58	0		0	76	1	21.9	0	14	7.11	34	0	156.9	53.9	1	0	0	0	0	0	0	0	2	2	2
820	820	1	0	0	0.841751	38.7	6.79	1	0	1	84	0	22.3	0	26	7.43	47	1	165.1	60.9	1	0	0	1	1	1	0	0	1	2	2
821	821	0	0	0	1.05485	22	6.28	0		0	79	1	22.6	1	18	137.25	36	0	155.1	54.3	0	0	0	1	1	0	0	0	1	2	2
822	822	0	0	0	1.25945	20.6	5.7	0		0	91	1	19.9	0	20	138.56	25	0	144.5	41.5	1	1	0	1	0	1	0	0	1	2	2
823	823	1	0	0	1.44928	24.9	5.42	1	0	1	76	1	16.8	0	27	112.56	30	0	145	35.4	0	0	0	0	0	0	0	0	1	2	1
824	824	0	0	0	0.914077	23.5	5.99	0		0	84	1	24.2	1	0	20.08	35	0	143.3	49.6	0	0	0	0	0	0	0	0	1	2	2
826	826	0	0	0	0.998004	19.9	7.18	0		0	83	1	29	1	12	65.1	39	0	150.2	65.4	1	0	0	0	0	0	0	0	1	2	1
827	827	0	0	0	1.26582	43.5	7.51	0		0	67	0	19.5	1	1	37.78	32	0	173.9	59	0	0	0	0	0	0	0	0	1	1	2
828	828	0	0	0	1.5873	24.9	6.91	0		0	64	1	26.8	0	22	149.81	34	0	149.8	60.2	0	0	0	0	0	0	0	0	1	2	2
829	829	0	0	0	1.44509	32.6	7.89	0		0	62	0	24.5	0	26	138.77	35	0	161.6	63.9	0	0	0	0	0	0	0	0	2	2	2
830	830	0	0	0	1.43266	26.1	6.02	0		0	69	1	22.8	0	26	108.57	38	0	156.3	55.6	0	0	0	0	0	0	0	0	1	2	2
